# Supplementary material for: Biosynthesis and bioactivity of anti-inflammatory triterpenoids in Calendula officinalis
Source: Nat Commun. 2025 Jul 28;16:6941. doi: 10.1038/s41467-025-62269-w (PMC12304140; doi:10.1038/s41467-025-62269-w)
Supplement: Supplementary file 3 — Supplementary Data 1 [file 41467_2025_62269_MOESM3_ESM.xlsx]

## Sheet: Sheet1
Supplementary Data 1. NMR data for faradiol palmitate.
Notes: aAssignments of C34 – C43 can be interchanged. bOnly six resonances of palmitoyl residue were listed in Ezzat et al (2017) Nat Prod Res. 31(6):676-680, with assignment of C33 – C36 being incorrect. bCarbon resonances of the palmitoyl residue were not assigned Zitterl-Eglseer et al (1997) J Ethnopharmacol. 57(2):139-44. dGroup of six unassigned signals at 29.6 – 29.2 ppm reported in Zitterl…
No	δ H (Multiplicity, J)	δ C	HSQC	HMBC	COSY
1a	1.03 (m)	38.4	-	-	1b
1b	1.7 (m)	38.4	-	10	1a
2	1.63 (m)	23.7	2	-	3
3	4.48 (dd, 11.3,5.2 Hz)	80.6	3	2b, 23, 24, 31	2b, 2a
4	–	37.8	-	-	-
5	0.80 (d, 8.4 Hz)	55.4	5	6b	6a
6a	1.41 (m)	18.2	6	-	5
6b	1.53 (m)	18.2	6	-	-
7	1.41 (m)	34.1	7	-	-
8	–	41.1	-	26, 27	-
9	1.31 (m)	49.9	9	-	-
10	–	37	-	1b, 25	-
11a	1.23 (m)	21.6	11	-	11b
11b	1.55 (m)	21.6	11	-	11a
12a	1.23 (m)	27.2	12	-	-
12b	1.62 (m)	27.2	12	-	-
13	1.62 (m)	38.7	13	-	-
14	–	42.5	-	15a, 26, 27	-
15a	1.33 (m)	36.5	15	13,14, 17	16
15b	1.63 (m)	36.5	15	-	16
16	3.44 (dt, 10.8,5.0 Hz)	76.4	16	28	15b, 15a
17	–	39.9	-	15a, 28	-
18	1.05 (s)	47.5	18	28	-
19	1.65 (m)	35.9	19	-	-
20	–	139.8	-	22b, 22a, 29	-
21	5.31 (d, 7.2 Hz)	118.3	21	-	22b, 22a
22a	1.68 (m)	37.5	22	20,21, 28	21,22b
22b	2.09 (m)	37.5	22	20,21, 28	21,22a
23	0.85 (s)	28	23	3, 5	-
24	0.85 (s)	16.6	24	3, 5	-
25	0.88 (s)	16.4	25	1b,5, 10	-
26	1.05 (s)	16	26	7b, 8, 14	-
27	1.00 (m)	16.4	27	8, 13, 14, 15b, 19	-
28	0.73 (s)	11.7	28	16, 17, 22b	-
29	1.00 (m)	22.4	29	19,20	-
30	1.64 (s)	21.6	30	-	-
31	–	173.7	-	3, 32b, 32a	-
32	2.29 (td, 7.3,1.2 Hz)	34.9	32	31, 33	33
33	1.25 (m)	25.2	33	-	32b, 32a
34	1.34-1.21 (m)	29.71a	-	-	-
35	1.34-1.21 (m)	29.70a	-	-	-
36	1.34-1.21 (m)	29.68a	-	-	-
37	1.34-1.21 (m)	29.67a	-	-	-
38	1.34-1.21 (m)	29.65a	-	-	-
39	1.34-1.21 (m)	29.6a	-	-	-
40	1.34-1.21 (m)	29.5a	-	-	-
41	1.34-1.21 (m)	29.4a	-	-	-
42	1.34-1.21 (m)	29.3a	-	-	-
43	1.34-1.21 (m)	29.2a	-	-	-
44	1.25 (m)	31.9a	44	45	-
45	1.29 (m)	22.7a	45	-	46
46	0.88 (t, 6.9 Hz)	14.1	46	45	45
