# Supplementary material for: Biosynthesis and bioactivity of anti-inflammatory triterpenoids in Calendula officinalis
Source: Nat Commun. 2025 Jul 28;16:6941. doi: 10.1038/s41467-025-62269-w (PMC12304140; doi:10.1038/s41467-025-62269-w)
Supplement: Supplementary file 4 — Supplementary Data 2 [file 41467_2025_62269_MOESM4_ESM.xlsx]

## Sheet: Sheet1
Supplementary Data 2. Comparison of experimental and literature assignment of NMR data for faradiol palmitate.
Notes: aAssignments of C34 – C43 can be interchanged. bOnly six resonances of palmitoyl residue were listed in Ezzat et al (2017) Nat Prod Res. 31(6):676-680, with assignment of C33 – C36 being incorrect. bCarbon resonances of the palmitoyl residue were not assigned Zitterl-Eglseer et al (1997) J Ethnopharmacol. 57(2):139-44. dGroup of six unassigned signals at 29.6 – 29.2 ppm reported in Zitterl…
	δ H (Multiplicity, J)		δ C
	Experimental	Lit.[1]	Experimental	Lit.[1]	Lit.[2]
1a	1.03 (m)	1.02	38.4	38.4	38.8
1b	1.7 (m)	1.71	–	–	–
2a	1.63 (m)	1.62	23.7	23.7	27.2
3	4.48 (dd, 11.3,5.2 Hz)	4.44 (dd, 5.5,11)	80.6	80.7	80.6
4	–	–	37.8	37.9	38.5
5	0.80 (d, 8.4 Hz)	0.8	55.4	55.4	55.5
6a	1.41 (m)	1.4	18.2	18.2	18.2
6b	1.53 (m)	1.52	–	–	–
7	1.41 (m)	1.4	34.1	34	34.2
8	–	–	41.1	41.1	41.1
9	1.31 (m)	1.3	49.9	49.9	50
10	–	–	37	37.3	37.8
11a	1.23 (m)	1.23	21.6	21.5	22.6
11b	1.55 (m)	1.54	–	–	–
12a	1.23 (m)	1.22	27.2	27.1	28
12b	1.62 (m)	1.62	–	–	–
13	1.62 (m)	1.6	38.7	38.7	37.6
14	–	–	42.5	42.3	42.5
15a	1.33 (m)	1.32	36.5	36.5	37
15b	1.63 (m)	1.64	–	–	–
16	3.44 (dt, 10.8,5.0 Hz)	3.42 (dd, 5,12)	76.4	76.9	76.2
17	–	–	39.9	39.9	39.9
18	1.05 (s)	1.04	47.5	47.6	47.7
19	1.65 (m)	1.65	35.9	35.7	35.9
20	–	–	139.8	139.8	139.6
21	5.31 (d, 7.2 Hz)	5.29 (d, 7)	118.3	118.3	118.4
22a	1.68 (m)	1.68	37.5	37.5	36.5
22b	2.09 (m)	2.1	–	–	–
23	0.85 (s)	0.84 (s)	28	28.1	29.2
24	0.85 (s)	0.84 (s)	16.6	16.5	14
25	0.88 (s)	0.87 (s)	16.4	16.4	16.3
26	1.05 (s)	1.05 (s)	16	15.9	16
27	1.00 (m)	0.99 (s)	16.4	16.3	16.5
28	0.73 (s)	0.72 (s)	11.7	11.3	11.6
29	1.00 (m)	1.00 (d,6.3)	22.4	22.4	22.4
30	1.64 (s)	1.64	21.6	21.5	21.6
31	–	–	173.7	171	173.6c
32	2.29 (td, 7.3,1.2 Hz)	2.29 (t, 7 Hz)	34.9	34.8	34.8c
33	1.25 (m)	n.d.	25.2	29.5b	25.1c
34	1.34-1.21 (m)	n.d.	29.71a	30.17b	n.d.e
35	1.34-1.21 (m)	n.d.	29.70a	31.2b	n.d.e
36	1.34-1.21 (m)	n.d.	29.68a	14.17b	n.d.e
37	1.34-1.21 (m)	n.d.	29.67a	n.d.	n.d.e
38	1.34-1.21 (m)	n.d.	29.65a	n.d.	29.6c,d
39	1.34-1.21 (m)	n.d.	29.6a	n.d.	29.5c,d
40	1.34-1.21 (m)	n.d.	29.5a	n.d.	29.4c,d
41	1.34-1.21 (m)	n.d.	29.4a	n.d.	29.3c,d
42	1.34-1.21 (m)	n.d.	29.3a	n.d.	29.2c,d
43	1.34-1.21 (m)	n.d.	29.2a	n.d.	29.1c,d
44	1.25 (m)	n.d.	31.9a	n.d.	31.8c
45	1.29 (m)	n.d.	22.7a	n.d.	23.7c
46	0.88 (t, 6.9 Hz)	n.d.	14.1	n.d.	16.3c
