# Supplementary material for: Biosynthesis and bioactivity of anti-inflammatory triterpenoids in Calendula officinalis
Source: Nat Commun. 2025 Jul 28;16:6941. doi: 10.1038/s41467-025-62269-w (PMC12304140; doi:10.1038/s41467-025-62269-w)
Supplement: Supplementary file 5 — Supplementary Data 3 [file 41467_2025_62269_MOESM5_ESM.xlsx]

## Sheet: Sheet1
Supplementary Data 3. Statistical tests used in Figure 2. *=P<0.05, ** P<0.01,*** P<0.0001
Experiment	Sample	T-value	P value
Figure 2B. ELISA on THP cells for IL6 in response to C. officinalis extract (One-way ANOVA (N=4) with a Post-hoc Dunnetts test.	LPS+DMSO-BAY	-10.091	5.53989e-06
			(***)
	LPS+DMSO- C. officinalis extract	-6.995	0.000241203
			(***)
	LPS+DMSO- Basal	-11.096	1.52648e-05
			(***)
Figure 2B. ELISA on THP cells for TNF in response to C. officinalis extract (One-way ANOVA (N=4) with a Post-hoc Dunnetts test.	LPS+DMSO-BAY	-12.318	6.37895e-06
			(***)
	LPS+DMSO- C.officinalis extract	-6.303	0.000665551
			(***)
	LPS+DMSO- Basal	-13.599	4.98568e-07
			(***)
Figure 2C. ELISA on THP cells for IL6 with fractions of C. officinalis extract (One-way ANOVA (N=4) with a Post-hoc Dunnetts test.	LPS+DMSO-Basal	-8.939	1.13468e-07
			(***)
	LPS+DMSO-BAY	-8.918	1.17034e-07
			(***)
	LPS+DMSO- Fraction 1	-3.306	0.02336
			(*)
	LPS+DMSO- Fraction 2	-1.602	0.51842
	LPS+DMSO- Fraction 3	-2.47	0.12804
	LPS+DMSO- Fraction 4	-2.347	0.16083
	LPS+DMSO- Fraction 5	-3.038	0.04141
			(*)
	LPS+DMSO- Fraction 6	-4.344	0.00241
			(**)
	LPS+DMSO- Fraction 7	-4.108	0.00395
			(**)
Figure 2D. ELISA on THP cells for IL6 with 20 μM of pure compound (One-way ANOVA (N=4) with a Post-hoc Dunnetts test.	LPS+DMSO- Basal	-12.639	9.99201e-16
			(***)
	LPS+DMSO- BAY	-12.519	2.33147e-15
			(***)
	LPS+DMSO- Psitaraxasterol	-4.283	0.001301
			(**)
	LPS+DMSO- taraxasterol	10.829	1.9087e-12
			(***)
	LPS+DMSO- Faradiol	-7.526	3.49367e-07
			(***)
	LPS+DMSO- Arnidiol	-7.752	4.77555e-08
			(***)
	LPS+DMSO- Faradiol myristate	-6.072	1.85972e-05
			(***)
	LPS+DMSO- Faradiol palmitate	-5.97	1.12679e-05
			(***)
	LPS+DMSO- Faradiol myristate/faradiol palmitate	-4.991	0.000204
			(***)
