# Supplementary material for: Biosynthesis and bioactivity of anti-inflammatory triterpenoids in Calendula officinalis
Source: Nat Commun. 2025 Jul 28;16:6941. doi: 10.1038/s41467-025-62269-w (PMC12304140; doi:10.1038/s41467-025-62269-w)
Supplement: Supplementary file 6 — Supplementary Data 4 [file 41467_2025_62269_MOESM6_ESM.xlsx]

## Sheet: Sheet1
Supplementary Data 4. Candidate OSC genes identified in the Calendula officinalis genome. Genes for which transcripts were present in the transcriptome datasets are shaded in grey. Corresponding gene and transcript IDs from the functional annotation of the genome and transcriptome respectively are shown. Manually curated CDS sequences for all OSC genes are provided in Supplementary Table 8. *CoOS…
Gene name	Length (bp)	Gene ID from functional annotation (CALOF41496_EIv1.0)	Transcript ID from transcriptome (EIV1.1.mikado.loci.cds)	Predicted gene function	Predicted to be functional / non-functional	Sequence features	Putative homeologue
CoOSC1/ CoTXSS	2331	16890.1	435770	Taraxasterol synthase	Functional	-	CoOSC17
CoOSC2	2280	-	0275220.1*	Mixed amyrin synthase	Functional	Sequence in transcriptome, from alt contig in genome	CoOSC18
CoOSC3/ CoMAS	2274	132450	109510	Mixed amyrin synthase	Functional	-	CoOSC23
CoOSC4	2256	450140	55930.1	Bauerenol synthase	Functional	-	CoOSC24
CoOSC5	2265	132490	279660	Novel triterpene synthase	Functional	-	CoOSC20
CoOSC6	2277	132510	762650	Novel triterpene synthase	Functional	-	-
CoOSC7	2070	830400	553310	Lupeol synthase	Non-functional	Missing exon 1	CoOSC25
CoOSC8	2280	214270	142220	Shionone synthase	Functional	-	CoOSC21/CoOSC22
CoOSC9	2289	921050	358550	β-amyrin synthase-like	Functional	-	CoOSC10
CoOSC10	2292	776440	553470	β-amyrin synthase-like	Functional	-	CoOSC9
CoOSC11	2280	776460	264370	β-amyrin synthase	Functional	-	-
CoOSC12	2265	625860	25710.1	Cycloartenol synthase	Functional	-	CoOSC14/CoOSC16
CoOSC13	2286	710970	135220	Cycloartenol synthase	Functional	-	CoOSC15
CoOSC14	2268	171410	433710	Cycloartenol synthase	Functional	-	CoOSC12
CoOSC15	2277	147700	546580	Cycloartenol synthase	Functional	-	CoOSC13
CoOSC16	2280	625850	553310	Cycloartenol synthase	Functional	-	CoOSC12
CoOSC17	1998	840750	-	Taraxasterol synthase	Non-functional	Multiple small and large deletions	CoOSC1
CoOSC18	2247	841920	-	Mixed amyrin synthase	Non-functional	Small deletion, 2 in-frame STOP codons	CoOSC2/CoOSC28*
CoOSC19	2280	841840	-	Novel triterpene synthase	Unknown	DCTSE motif, small substitutions	-
CoOSC20	2265	132500	-	Novel triterpene synthase	Unknown	Small substitutions	CoOSC5
CoOSC21	2280	214250	-	Shionone synthase	Non-functional	DCTAD motif, in-frame STOP codons	CoOSC8/CoOSC22
CoOSC22	2277	214200	-	Shionone synthase	Unknown	DCTAY motif, small substitutions	CoOSC8/CoOSC21
CoOSC23	756 + 1692	0697250.1 + 0697210.1	-	Mixed amyrin synthase	Non-functional	Gene split and inverted in genome, in-frame STOP codon	CoOSC3
CoOSC24	2010	318520	-	Bauerenol synthase	Non-functional	Multiple short deletions	CoOSC4
CoOSC25	1998	0027700.1, 0027710.1	-	Lupeol synthase	Non-functional	Missing exon 1, multiple short deletions	CoOSC7
CoOSC26	2280	893670	-	Lanosterol synthase	Non-functional	Few deletions, substantial substitutions	CoOSC27
CoOSC27	2268	752710	-	Lanosterol synthase	Unknown	-	CoOSC26
CoOSC28	2274	0015710.1*	-	Mixed amyrin synthase	Functional	-	CoOSC18
