# Supplementary material for: Biosynthesis and bioactivity of anti-inflammatory triterpenoids in Calendula officinalis
Source: Nat Commun. 2025 Jul 28;16:6941. doi: 10.1038/s41467-025-62269-w (PMC12304140; doi:10.1038/s41467-025-62269-w)
Supplement: Supplementary file 7 — Supplementary Data 5 [file 41467_2025_62269_MOESM7_ESM.xlsx]

## Sheet: Sheet1
Supplementary Data 5. Coding and translated protein sequences of Calendula officinalis OSC genes. DNA sequences that were identified from the transcriptome have the suffix _CDS, and those that were identified from the C. officinalis genome have the suffix _CDS(gDNA). Protein sequences are a direct translation of the CDS sequences and were subsequently used in the phylogenetic analysis.
>CoOSC1_CDS	ATGTGGAAATTAAAAATTGGTGAAAAAAATGGAAAGCTGGAAATTGGTGACGGAAATGGCGATGAATATTTGTATAGTACCAACAATTTCGTAGGGAGACAAACATGGGAGTTTGATCCAAGTGCAGGCACACAGGAAGAACGTGACCAAATCGAAAGGATTCGAGAGCAATTCTTGAACAATAAGAAGAAACTCGATATCCATTGTTGTGGTGACTTGCTCATGCGAACCCAGCTTATCAAGGAAAGCCAGATTGATCTTACTAGCGAACTTCTAGTGAGACTCAAAGATGAAGAAGATGTTAACTATGAAGCTGTGACAATGGCGGTAAAAAAAGCGGTCCTCTTGAACCGTGCAATTCAAGCTTGGGACGGTCATTGGCCAGCTGAAAATGCCGGT…
>CoOSC2_CDS	ATGTGGAGCTTGAAGATAGCAGAAGGGAATGACCATCCTTACTTGTTTAGCACCAACAATTTTGTTGGTAGGCAGATTTGGGAGTTTGATCCCGATGCTGGTACTTCCGAAGAAAAACAACAAGTCAAAAACGTTCGTCAACATTTTAGAAGCAATCTAAGGGGAGGTGTTCATCCATGCAGTGATTTGCTTATGCGTATGCAGTTGATAAAAGAGAATGGAATAGATTTATTGAGCATACGACCAGCAAGATTGGGAGAGAATGAGGAAGTGAATTATGAAGCGATAACGACAGCAGTGAAGAAAGCAGTCCGATTGAACCGTGCGATTCAAGCAAAGGATGGTCATTGGCCTGCTGAAAATGCTGGCTCTATGATTTCCACTCCTGCCCTCCTTATT…
>CoOSC3_CDS	ATGTGGAAGTTGAAGATAGCAGAAGGGAATGATCCTTACTTATTTAGTACCAACAATTTCGTCGGTAGGCAAATTTGGGAATTTGATCCCGACGCTGGTACTCCCGAAGAAAAACAAGAAGTTGAAAATGCTCGTCAACATTATAGAAACAATCGAAAGGAAGATGTTCATCCATGCAGTGATTTGCTTATGCGGATGCAGTTGATCAAAGAGAATGGCATAGATCTACTGAGTATTCCACCAGCAAGGTTAGGAGATAATGAGCAAGTAAATTATGAAGCAGTGACGAGATCAGTGACGAAAGCAGTTCGATTGAACCGTGCGATTCAAGCAAAGGATGGTCACTGGCCTGCAGAAAACGCTGGCCCTATGTTTTTCACTCCTCCCCTCCTTATTGCT…
>CoOSC4_CDS	ATGTGGGAGTTAAAGATAGCCGAAGGCGATGGCCCTTATTTGTATAGTACCAACAACTTTGTTGGTAGACAATTCTGGGAATTTAATCCAGATGCTGGAACTTTTGAGGAGAAACAAGAGATTGAAACGGCTCGTGAGAATTATAAAAATAATCGAAGAAATGGAGGATTTCATGCTTGTGGCGACCTTCTCATGCGGAGGCAGTTGATAAAGGAAAATGGAATAGATCTTACAAGCATAGCTCCTGTGAGAGTAAAGGAGCACGAACACGTCAACTTTGAAGGTGTAACAACTGCAGTTAGGAAAGCGGTTAGATTACAACGATCCATCCAAGCAAAAGACGGTCATTGGCCAGCTGAAAATGCTGGCCCTATGTTTTTCACTCCTCCACTTGTAATT…
>CoOSC5_CDS	ATGTGGAAGCTGAAGATAGCAGAAGGAAACGATCCTTACTTGTTTAGCACTAACAACTTTGTTGGGCGTCAGACTTGGGAGTTTGATCCCGATGCTGGTACTCCCCAAGATGTTGAAAATGCACGCCAATATTTCCTCACCAGGCAAAAGGAAGGTTTTCAAGCATGTAGTGATTTGCTCATGCAGATTCAGTTGACCAAGGAGAACGGGGTTGACTTATTGACCATACCACCAGCAAGGTTGAGAGATGATGAAGAAGTGAATTATGAAGCGGTGACGACCGCCGTGAAAAAAGCAATCCGATTTCAACGGGCCATACAAGCAAAAGATGGTCATTGGCCAGCTGGACATGTGGGCCCTTTGTTCTTCACTCCACCATTTATCATTGTGTTATACATC…
>CoOSC6_CDS	ATGTGGAAGTTGAAGATAGCAGAAGGGAATGATCCTTACTTATTTAGTACCAACAATTTCATCGGTAGGCAATTTTGGGAGTTTGATCCGGATGCCGGTACTCCCGAAGAAAAACAACAAGTCGAAAACGCTCGTCAACATTTTCTAAATAGGCAAAAGGAAGGTTATCAAACATCTAGTGATTTGCTCATGCGGATGCAGTTGACCAAGGAGAATGGGGTTGACTTGTTGAGCATACCACCGGCAAGGTTGAGAGATGACGAAGAAGTGGATTATGAAGCGGTGACGACTACCGTGAGAAAAGCAGTTCGATATCAACGTGCGATACAAGCAAAAGATGGTCATTGGCCTGCTGAAAATGCGGGCCCTTTGTTCTTCGCTCCACCACTTATAATTGTG…
>CoOSC7_CDS(gDNA)	TCTCGCCTAAGAAAGGAGAACCCGATAAACGAAATACCAGAAGCAATAAAGCTTAATGAAACTGAAGAATTAACAAATGAAGCAGTCACAACTACACTGAGAAGAGCCATCAGCTTCTACTCAACCATTCAAGCTCATGATGGTCACTGGCCTGCTGAGTCTGCTGGCCCTTTATTCTTCCTTCCTCCACTGGTAATAGCACTGTATGTGACAGGAACCATGAATGCTATTCTAACACTTGCACATCAAGTAGAAATCAAACGCTACTTGTATAATCATCAGAATGAAGATGGAGGTTGGGGATTACATATAGAGGGTGACAGCACGATGTTTGGGTCAGTACTTAGTTACATCACCTTGAGATTGCTTGGAGAAGAAGCCGAGGATATGGCGGTGGTC…
>CoOSC8_CDS	ATGTGGAGGTTGAAGATAGCAGAAGGTGTCAATGATCCACTCCTGCATAGCACAAACAACTTTGTTGGTAGGCAAACATGGGAGTTTGATCCGAATTATGGAACTCCCGAAGAAATTGATGAAGTTGAAAAGGCTCGGCTTCATTATTGGAATCATCGACACCAAGTTGAGCCATGCAGTGACGTGTTATGGCGTATGCAGTTTTTAAGAGAGAAGAAGTTCAAACAAACCATACCCCAGGTGAAGATTGAGGATGGTGAAGAGATATCTTATGAAAAAGTAACTGCCACATTGAGGAGGTCTGTTCACTTATTTGCAGCCTTGCAAGCTGAAGATGGTCACTGGCCAGCCGAAAATGCTGGTCCCATGTATTTCATGCAGCCACTGGTGATATGCCTA…
>CoOSC9_CDS	ATGTGGAGATTAAGACTAGGAGAAGGGGCTGACGATCCATACTTGTTTAGCACAAACAACTTTGTTGGAAGACAAACATGGGAATTTGATCCCAATTATGGAACTCTAGAAGAACGTGGTGAGGTGGAACAAGCCCGTACCGATTTCTGGAATAACCGACACAAAGTTAAACCTTGTAACGATGCCATTTGGCGCATGCAGTTTCTAAGAGAGAAGAAATTTAAACAAACAATACCTCAAGTGAAAATAGAGGATGGTGAAGAAATATCATATGAAAAGGCTACAACAACATTGAAAAGGTCGGTTAACTACATGGCAGCTTTGCAATCTGATCATGGTCATTGGCCAGCTGAAATTGCGGGCCCCCAATATTTCATGCAACCCCTGGTCTTTTGCTTG…
>CoOSC10_CDS	ATGTGGAGATTGAAACTAGGAGAAGGGGCCGACGATCCATACTTGTTTAGCACAAACAACTTTGTTGGAAGACAAACATGGGAATTCGATCCAAATTATGGAACTCCCGAAGAACGTGCTGAGGTGGAACAAGCTCGTACCGATTTCTGGAATAACCGACACAAAGTTAAACCTTGCAATGATGCCATTTGGCGCATGCAGTTTCTAAGAGAGAAGAAATTTAAACAAACAATACCTCAAGTGAAAATAGAGGATGGTGAAGAAATATCATATGAAAAAGCTACAACGACATTGAAAAGGTCGGTTAATTACATGGCAGCTTTGCAGTCTGATCATGGTCATTGGCCAGCTGAAATTGCGGGTCCCCAATATTTCATGCAACCATTGGTCTTTTGCTTG…
>CoOSC11_CDS	ATGTGGAGATTAAAAATAGCAAAAGGAGGCGACAATCCGTACTTGTACAGTACAAACAACTTTGTTGGAAGACAAATATGGGAATTTGACCCAAATTATGGGACTCCAGAAGAACATGCTGACGTGGAAAATGCTCGTGTTGGTTTTTGGAATAATCGACATGATATTAAAACTAGCGGTGATGTTCTTTGGCGGATGCAGTTTCTAAGAGAGAATGAATTTAAACAAACAATACCACAAGTGAAAATAGAAGACGGTGAAAAAATATCAAATGAAAAAGCTACAACAACATTGAAAAGATCGGTTAACTTCTTTTCAGCTTTGCAAGCTGATGATGGTCATTGGCCCGCTGAAAATGCGGGCCCGTTGTATTTCATGCAACCCTTGGTCATGTGCTTG…
>CoOSC12_CDS	ATGTGGAAATTGAAGATCGCAGAGGGAGGGAGTCCATGGCTCCGTTCGAATAACGATCACGTCGGCCGGCAAATTTGGGAGTTTGATCCGACGCTAGGTTCCCTTGAGGAACTTGCCGATATCGAGAAAGTCCGGCAGGCATTCCATGACAATCGGTTCGAGAAGAAACACAGTTCAGATCTGCTTATGCGTAGTCAGTTTGCGAAGGTGAAGCCACAATCTGTTTTTCCACCAAAAGTGAATATAAAAGATGCTGAAGATATTACAGAAAATAAAGTAACAGATGTATTAAGAAGAGCAATTAGTTTCCATTCAACTCTTCAAGCAGATGATGGACATTGGCCAGGAGATTATGGTGGTCCCATGTTTTTATTGCCTGGTTTGGTTATTACTCTAACT…
>CoOSC13_CDS	ATGTGGAAATTGAAGATCGCAGAGGGAGGGAGTCCATGGCTCCGTTCGACTAACGATCACGTCGGCCGTCAAATTTGGGAGTTTGATCCTACGCTTGGGTCCCTTGAGGAACTCGCCGATATCGAGAAAGTCCGGCAGTCATTTCATGACAATCGGTTTGAAAAGAAACACAGTTCAGATCTGATTATGCGTAGTCAGTTTGCGAAGGTGAAGTCACAATCTGTTTTTCCACCAAAAGTGAATATAAAAGATGCTGAAGATATTACAGAGGATAAAGTAACAGATGTATTAAGAAGAGCACTTGGTTTCTATTCAACCCTCCAAGCAGATGATGGACATTGGCCAGGAGATTATGGAGGCCCCATGTTTTTATTGCCTGGCTTGGTTATTACTCTAACT…
>CoOSC14_CDS	ATGTGGAAGTTGAAGATCGCAGAGGGAGGGAGTCCATGGCTCCGTTCGAATAACAATCATGTCGGCCGGCAAATTTGGGAGTTTGATCCGACGCTAGGGTCCATTGAGGAACTTGCCGATATCGAGAAAATCCGGCAGACATTCCATGACAATCGGTTCGAGAAGAAACACAGCTCAGATCTGCTTATGCGTAGTCAGTTTGCGAAGGTGAAGTCTCAATCTGTTTTTCCGCCAAAAGTGAATATAAAAGATGCTGAAGATATAACAGAAGATAAAGTAACAGATGTATTAAGAAGAGCAGTTAGTTTCCATTCAACTCTTCAAGCAGATGATGGACATTGGCCAGGAGATTATGGCGGTCCCATGTTTTTATTGCCTGGTTTGGTTATCACTCTAACT…
>CoOSC15_CDS	ATGTGGAAATTGAATATCGCAGAGGGAGGGAGTCCATGGCTCCGTTCGACAAATGATCACGTCGGCCGGCAAATTTGGGAGTTTGATCCGACGCTTGGGTCCCTTGAGGAACTCGCCGATATCGAGAAGGTCCGTCAGACATTCCATGACAATCGGTTTGAAAAGAAACACAGCTCAGATCTGATTATGCGTAGTCAGTTTGCAAAGGCGAAGTCACAATCTGTTTTTCCACCAAAAGTGAATATAAAAGATGCTGAAGATATTACAGAGGATAAAGTAACAGATGTATTAAGAAGAGCAGTTGGTTTCTACTCAACCCTCCAAGCAGATGATGGACATTGGCCAGGAGATTATGGAGGCCCCATGTTTTTATTACCTGGATTGGTTATTACTCTAACT…
>CoOSC16_CDS	ATGTGGAAATTGAAGATCGCAGAGGGAGGGAGTCCATGGCTCCGTTCGAATAACAATCACGTCGGCCGGGAAATTTGGGGGTTCGATCCGACGCTAGGGTCCCTTGAGGAACTCGCCGATATCGAGAAAGCCCGGCAGACATTCCATGACAATCGGTTCGAGAATAAACATAGCTCAGATCTGCTTATGCGTAGTCAGTTTGCAAAGGTGAAGTCGCAATATGTTTTCCCTCCAAAAGTGACTATAAAAGATGCTGAAGATATAACAGAAGATAAAGTAACAGATGTATTAAGAAGAGCAATTGGTTTCCATTCAACTCTTCAAGCAGATGATGGACATTGGCCAGGAGATTATGGTGGCCCCATGTTTTTATTGCCTGGTTTGGTTATCACTCTAACT…
>CoOSC17_CDS(gDNA)	ATGTGGAAATTGAAAATTGGTGAAAAGAATGGAAAGCTGGAAATTGGTGACGGAAATGGTGATGAATATTTGTATAGTACCAATAAATTTGTGGGGAGACAAACATGGGAGTTCGATCCAAGTCAGGAAGAACGTGAGCAAATAGAAAGGATTCGAGAGCAATTCTTGAACAATAAGAAGAAACTCGACATCCATTGTTGTGGTGACTTGCTCATGCGAAACCAGATTCAAGCTTGGGACGGTCATTGGCCAGCTGAAAATGCGGGTCCCCTTTTTTTCACCCCTCCTCTGGTAATTGATTCGCGTTGTGGTACATTGGATACAATTTTAACAAAAGAACACCAGAAGGTTCGGTACATGTACATCCATCAAAATGAAGATGGAGGGTGGGGATTCGGG…
>CoOSC18_CDS(gDNA)	ATGTGGAGCTTGAAGATAGCAGAAGGGAATGATCATCCTTACTTGTATAGCACCAACAGTTTTGTTGGTAGGCAAATTTGGGAGTTTGATCCCGATGCCGGTACTCCTCAAGAAAAACAACAAGTCAACGCTCGTCAACATTTTAGAAACAATCTAAGCAAAGGTGTTCATCCATGCAGTGATTTGCTTATGCGGATGCAGTTGATGAAAGAGAATGGAATCGATTTATTGAGTATAGCACCATCAAGATTAGGAGAGAATGAGGAAGTGAATTATGAAGCAGTAACAAGAGCAGTGAAGAAAGCAATCCGAATGAACCGTGCAATTCAAGCAAAGGACGGTCCCGAAAACGCTGGTCCTATGTTTTTCACTCCTCCCCTCCTTATTGCAATGTACATA…
>CoOSC19_CDS(gDNA)	ATGTGGAAGTTGAAGATAGCAGAAGGGAACGATCCTTACTTGTTTAGCACCAACAACTTTGTTGGACGCCAAACTTGGGAGTTCGATCCCAATGCCGGTACTACTGAAGAAAAACAAGAAATCGAAAACGCTCGCCAATATTTCTTGAATAGGCAAAAGGAAGGTTATCAAGCATCTAGTGATTTGCTCACGCGGATACAGTTGACCAAGGAGAACGGGATTGACTTATTGAGCATACGACAGGCAAGACTGAGAAATGACGAAGAAGTGAATTATGAAGCTGTGACGACTGCCGTGAAAAAAGCAGTCCGATTCCAACGTGCGATACAAGCAAAAGATGGCCATTGGCCTGCTGAACAAGCCGGCCCTTTGTTCCTCACTCCACCACTTATTATTGTG…
>CoOSC20_CDS(gDNA)	ATGTGGAAACTGAAGATAGCAGAAGGGAAAGATCCTTACTTGTTTAGCACTAACAACTTTGTTGGGCGTCAAACTTGGGAGTTCGATCCCGATGCCGGTACTCCCGAAGAAAAACAAGATGTCGAAAATGCACGTCAATTTTTCCTCGGAAGGCAAAAGGAAGGTTTTCAAGCATGTAGCGATTCGCTCATGCGGATGCAATTGACCAAGGAGAACGGGGTTGACTTATTGAGCATACCACCGGCAAGGTTGAGAGATGAGGAACAAGTGAATTATGTAGCGGTGACGACTGCCGTGAAAAAAGCAGTCCGATTTCAACGGGCCATACAAGCAAAAGATGGTCACTGGCCTGCTGGACATACCGGCCCTTTGTTCTTCACTCCACCACTTATAATTGTG…
>CoOSC21_CDS(gDNA)	ATGTGGCGATTAAAGATAGGAGAAGGAGGAAACGATCCACACCTTTACAGCACAAACAACTTTGTTGGTAGGCAAACATGGGAATTTGATCCAAATTATGGAACACCCGAAGAAATTGATGAAGTTGAAGAAGCTCGTCTTCATTTCTGGAATAACCGTCACCAAGTTAAGCCAAGTAGCGATCTCCTTTGGCGCATGCAGTATTTAAGAGAAAAGAAGTTCAAACAAACTATACCCCAGGTGAAGATTGAGGATGGTGAAGAGATATCTTATGAAAAAGTAACTGCCACATTGAGGAGGTCTGTTCACTTATTTGCTGCTTTGCAAGCTGAAGATGGTCACTGGCCTGCTGAAAATGCTGGTCCCATGTATTTCATCCAACCATTGGTTATAAGCTTG…
>CoOSC22_CDS(gDNA)	ATGTGGAGATTAAAGATAGGAGAAGGAGGAAATAATCCACATCTTTACAGCACAAATAACTTTGTCGGTAGGCAAACATGGGAATTTGATCCAAATTATGGAACACCCGAAGAAATTGATGAAGTTGAAGAAGCTCGTCTTCATTTCTGGAATAACCGTCACCAAATTAAGCCCAGTAGCGATCTCCTTTGGCGCATGCAGTTTTTAAGAGAGAAAGAATTCAAACAAAGCATACCACAGGTGAAGATTGAGGATGGTGAAGAGATATCTTATGAAAAAGTAACGGCCACATTGAGGAGGTCTGTTCACTTATTTGCTGCTTTGCAAGCTGAAGATGGTCACTGGCCAGCCGAAAATGCTGGTCCCATGTATTTCATCCAACCATTGGTCATATGCTTG…
>CoOSC23_startCDS(gDNA)	ATGTGGAAGCTGAAGATAGCAGAAGGAAACGATCCTTACTTGTTTAGCACCAACAACTTTGTTGGGCGTCAAACTTGGGAGTTCGATTCTGATGCTGGTACTCCCGAAGAAAAACAAGATGTCGAAAATGCACGTCAATATTTCATCAGCAGGCAAAAGGAAGGTTTTCAAGCATGTAGCGATTTGCTCATACGGATTCAGTTGACCAAGGAGAACGGGGTTGACTTATTTAGCATACCACCGCCAAGGTTGAGAGATGATGAAGTAAATTATGAAGCGGTGACGACTGCCGTGAAAAAAGCAGTCCGATTTCAACGGGCCATACAAGCAAAAGATGGGCATTGGCCTGCTGGACATGTGGGCCCATTGTTCTTCACTCCACCATTTATAATTGTGTTA…
>CoOSC23_endCDS(gDNA)	TTGATGAAAGAGAATGGAATAGATTTATTGAGCATACCACCAGTAAGGTTAGGAGAGAATGAGCAAGTGAATTATGAAGCAGTGACGATATCAGTGACGAAAGCAATTCGATTGAACCGTGCCATTCAAGCAAAGGATGGTCACTGGCCTGCTGAAGCGATGTTTTTCACTCCTCCCCTCCTTATTGCTATGTACATCAGTGGAGCCATTGACACACATTTAACCAAAGAACACAAGACCGAAATGATACGTTATATCTACAACCATCAAATTAGACAAGAAATTCATGTGATCCCTTACAATGAGATAAATTGGAATAAACAACGGCATAACTGTTGTAAGGAAGATTTGTATTACCCTCATTCAACGGTACAAGATCTTTTGTGGGATGGTCTTCAG…
>CoOSC24_CDS(gDNA)	ATGTGGGAGTTAAAGATAGCTGAAGGGGATGGCCCTTATTTGTATAGTACCAACAACTTTGTCGGTAGACAATTTTGGGAATTTAATCCAGATGCTGGAACTTTAGAGGAGAAACAAGAGATTGAAATGGCTCGCCAGAAGTATAAAAATAATCGAAGAAATGGAGGATTTCATGCTTGTGGCGACCTTCTCATGCGGAGGCAGATGATAAAGGAAAACGGAATAGATCTTACGAGCATAGCTCCTATGAGAGTAAAGGAACACGAACATGTCAACTTTGAAGCTGTAACAACCGCAGTTAGGAAAGCGGTTAGATTACAACGAGCCATCCAAGCAAAAGATGGCCCTATGTTTTTCACTCCTCCACTTGTAATTGCTTTATACATTAGCGGTATGATT…
>CoOSC25_CDS(gDNA)	CTAAGAAAGGAGAAGCAGATAGATAAAATACCCGAAGCAAACGAAACAGAAGAATTAACAAATGAAGCAGTTGCAACTACAGTCAGAAGAGCCATCAGCTTCTACTCAACCATTCAAGCTCATGATGGTGCTGAATCTGCTGGCCCTTTATTCTTCCTTCCTCCACTGGATAGCACAGGAACCATGAATGTTATTCTAACTCCTGCACATCAAGTAGAAATCAAACGCTACTTGTATAATCATCAGAATAAAGATGGAGGTTGGGGATTACATATAGAGGGCCACAGCACGATGTTTGGGTCAGTTTTTAGTTACATCACCTTGAGGTTGCTTGGAGAAGAAGCCGATAGCGGTGGCGGTGGTTGTAAATGGATCCTTGACCACGGTGGTGCAATTGGG…
>CoOSC26_CDS(gDNA)	ATGTGGAAGCTAAAGCTATCGAAAGGCGATGATGATCCTGGTGTTAGAAGCGTAAATAATCATATCGGTAGACAATATTGGGAATTCGATCCACTTGCAGGAACTCCTGAGGAACAATCTCAAATCAACAACATGCGAGAAGAATTCACCAGAAACAAGGTGAAGGTGAAGCATAGTTCTGATCTTCTGATGAGATTCCAGTTTGCAAGCGAGATTAATGGTAGTGAAATGAAAAAATCACAAGTGATTGAAGCAAAAGATGAAGATGGAGAAGAAGTTGTGGTGAAGACTTTGAAGAAAGGTTTGAAGTTTTACTCAAGTCTTCAAGGGGAGGATGGGAGTTGGCCTGCTGATTATGGTGGTCCGTTGTTTCTCCTTCCTGGCCTGATCATTGCGTTG…
>CoOSC27_CDS(gDNA)	CTAAAGCTATCGAAAGGCGACGATGATCCTAGTGTTAGAAGCGTGAATAATCATATCGGTAGACAATATTGGGAATTCGATCCATGTGCAGGAACTCCCGAGGAACGATCTCAAATCGACAACATGCGAGAAGAATTTACCATAAACAAGGCGAAGGTGAAGCATAGTTCTGATCTTTTCATGAGATTCCAGTTTGGAAGGGAGAATTGCAGTGAAATTATGGAAAAATCACAAGTGACTGAAGATGGAGATGAAGTTGTGGTGAAGACTTTGAAGAAAGCTTTAAGGTTTTACTCAACTCTTCAAGGTGAGGATGGGAGTTGGCCTGCTGATTATGGTGGTCCTTTGTTTCTCCTTCCTGGCCTGATCATTGCGTTGCATATGATGGGGGCGATGGAC…
>CoOSC28_CDS(gDNA)	ATGTGGAGCTTGAAGATAGCAGAAGGGAATGGTCATCCTTACTTGTTTAGCACCAACAATTTTGTTGGTAGGCAAATTTGGGAGTTTGATCCTGATGCCGGTACTCCCGAAGAAAAACAACAAGTCGAAAACGCTCGTCAACATTTTACAAACAATCGAAGCAAAGGTGTTCATCCATGCAGTGATTTGCTTATGCGGATGCAGTTGATCAAAGAGAATGGAATGGATTTATTGAATATACCACCTTCAAGATTAGGAGAAAATGAGCAAGTGAATTATGAAGCGGTAACGACAGCAGTGAAGAAAGCAATCCGATTGAACCGTGCGATTCAAGCAAAGGATGGTCATTGGCCTGCTGAAAATGCAGGCCCCATGTTTTTCACTCCTCCCCTCCTTATT…
>CoOSC1_(CoTXSS)	MWKLKIGEKNGKLEIGDGNGDEYLYSTNNFVGRQTWEFDPSAGTQEERDQIERIREQFLNNKKKLDIHCCGDLLMRTQLIKESQIDLTSELLVRLKDEEDVNYEAVTMAVKKAVLLNRAIQAWDGHWPAENAGPLFFTPPLIIALYISGTVDTILTKEHQKEMIRYMYIHQNEDGGWGFYISGKSTMIGSALNYVALRLLGEASPTDDDDIGALARGHKWIFDHGGATSIPSWGKVYLAVLGVYEWEGCNPLPPEFWLFPSFLPYHPAKMWCYCRTTYMPMSHLYGKSYHGPITDLVLSLRKEIHTLPYHQINWNKQRHNCCKLDLYYPHSSIQDMLWDSLHYFCEPLVKKWPLNKLREKGLKRVVDLMRYGSEEGRYIGMGCVDKALQMMCFYAEDPN…
>CoOSC2	MWSLKIAEGNDHPYLFSTNNFVGRQIWEFDPDAGTSEEKQQVKNVRQHFRSNLRGGVHPCSDLLMRMQLIKENGIDLLSIRPARLGENEEVNYEAITTAVKKAVRLNRAIQAKDGHWPAENAGSMISTPALLIAMYISGTINTHLTKEHKTEMIRYIYNHQNEDGGWGFYIGGQSIMIGSALSYVALRLLGEGPDDGNGAVGRARKWILDHGGATAIPFLGKIYLSVLGVYEWEGCNPLPPEIWLSPQALPYHPSKMLSHFRTTYMPMSYLYGRKIHGPITDLVQQLRNEIHVIPYNNINWNKQRHNCCKEDLYYPHSTVQDLLWDGLHYLSEPILKFWPFTKLRERGLKRAVELMRYGAQESRYITTGYISKSLQIMCWWAENPNGDEFKRHLARVPD…
>CoOSC3_(CoMAS)	MWKLKIAEGNDPYLFSTNNFVGRQIWEFDPDAGTPEEKQEVENARQHYRNNRKEDVHPCSDLLMRMQLIKENGIDLLSIPPARLGDNEQVNYEAVTRSVTKAVRLNRAIQAKDGHWPAENAGPMFFTPPLLIAMYISGAIATHLTKEHKTEMIRYIYNHQNDDGGWGFYIEGHSTMIGSALSYVALRLLGEGPHDGNGAVDRARKWIIDHGGATSIPSWGKTYLSVLGVYEWEGCNPLPPEFWIFPETLPYHPAKMWCYCRTTYMPMSYLYGTKFHGPITDLVLQLRQEIHAIPYNEINWNKQRHNCCKEDLYYPHSTLQDLLWDGLHYLSEPFLKYWPFKKLRERGLKRAVELMRYGAQQSRYMTIGCVEKSLQMMCWWAENPNGDEFKHHLARVPDY…
>CoOSC4	MWELKIAEGDGPYLYSTNNFVGRQFWEFNPDAGTFEEKQEIETARENYKNNRRNGGFHACGDLLMRRQLIKENGIDLTSIAPVRVKEHEHVNFEGVTTAVRKAVRLQRSIQAKDGHWPAENAGPMFFTPPLVIALYISGTINIILTEEHRKEMIRYFYNHQNEDGGWGFYIEGHSTMIGSALSYVALRILGEREDGAISRGRKWILDHGGATSIPSWGKVYLSVLGVYEWEGCNPLPPEFWLFPSAFPFHPAEMWCYCRTTYMPMSYLYGKRIQGPITNLVLSLRKEIHPTPFEDISWNKQRNNCCKEDFYYPHSFLQDALWHSLHHLTEPVLKHWPFSKLRNRAIDRVVELMRYESQETRYMTIGCVEKSLQMMCWWAENPNGDEFKYHLARVPDYLW…
>CoOSC5	MWKLKIAEGNDPYLFSTNNFVGRQTWEFDPDAGTPQDVENARQYFLTRQKEGFQACSDLLMQIQLTKENGVDLLTIPPARLRDDEEVNYEAVTTAVKKAIRFQRAIQAKDGHWPAGHVGPLFFTPPFIIVLYISGTINTQLTKEHKKEMKRYIYNHQNEDGGWGFHIEGHSTMMGSALNYIAIRLLGEGPDDGNGAVDRARKWILDHGGATAIPFWGKIYLSVLGVYEWEGCNPIPPELWIFPETFPLHPSKMWCHTRTAYLPMSYLYGRKYHGPITDLILDLRQEIYPIPYDKIIWNKHRHNCCKEDLFFHSTIQDMLWDGLHYFCEPFFKYWPFTKLRERALNRVVELTRYCAHESRYITTASIEKSLQMMCWWAEKPNGDEFKHHLARIPDFLWLA…
>CoOSC6	MWKLKIAEGNDPYLFSTNNFIGRQFWEFDPDAGTPEEKQQVENARQHFLNRQKEGYQTSSDLLMRMQLTKENGVDLLSIPPARLRDDEEVDYEAVTTTVRKAVRYQRAIQAKDGHWPAENAGPLFFAPPLIIVLYISGTINTQLTEEHKKELKRYIYNHQKEDGGWGFHIEGHSTMMSSALNYIALRLLGEGPDDGNGAIDRARKWIVHHGGATGIPSWGKAYLSVLGVYEWEGCNPMPPEFWLFPELFPFHPAKMWCYCRLTYTQMSYLYGRKYHGPITDLVVHLRQEIHSIPYDKINWNKQRHNCCKEDLIYPHTTIQDLLWDGLQYFCEPLFKYWPFTKLRERALKRALELIRYSARESRYITMACVEKCLQLMTWWAEDPNGDEFKRHLARVPDY…
>CoOSC7(partial)	SRLRKENPINEIPEAIKLNETEELTNEAVTTTLRRAISFYSTIQAHDGHWPAESAGPLFFLPPLVIALYVTGTMNAILTLAHQVEIKRYLYNHQNEDGGWGLHIEGDSTMFGSVLSYITLRLLGEEAEDMAVVKGRKWILDHGGAIGTPSWGKFWLTVLGVYEWEGCNPMPPEFWLLPKIFPIHPGKMLCYCRLVYMPMSYLYGKRFAGKITGLVQELRQELYTAPYHEINWNKGRNTCAKEDLYYPHPLVQDMLWGVLHNIAEPILTRWPFSKLREKALKVAMEHVHYEDQSSRYLCIGCVEKVLCLIATWVEDPNGDAFKRHLARIPDYFWVAEDGMKMQSFGCQMWDASFAIQAIMSSNLAEEYGPTLKKAHEFVKSSQVRDNPPGDFGKMYRHMS…
>CoOSC8	MWRLKIAEGVNDPLLHSTNNFVGRQTWEFDPNYGTPEEIDEVEKARLHYWNHRHQVEPCSDVLWRMQFLREKKFKQTIPQVKIEDGEEISYEKVTATLRRSVHLFAALQAEDGHWPAENAGPMYFMQPLVICLYITGHLNGVFPAEHRKEILRYLYCHQNEDGGWGFYMEGQSTMFGTTLSYICMRLLGEGPDNGACTKARKWILDHGSATVIPSWGKTWLSVLGVREWVGSNPMPPEFWILPSFLPMHPGKMWCYCRLVYMPMSYLYGKRFVGPITPLVLQLREELYSQPYDEINWKSTRHVCAKEDLYYPSPFLQDLLWDSLYIFTEPLLTRWPFNLLRKKALKTTMKHIHYEDENSRYITIGSVIKSLCMLACWDEDPNGMCFKKHLARIPDYIWI…
>CoOSC9	MWRLRLGEGADDPYLFSTNNFVGRQTWEFDPNYGTLEERGEVEQARTDFWNNRHKVKPCNDAIWRMQFLREKKFKQTIPQVKIEDGEEISYEKATTTLKRSVNYMAALQSDHGHWPAEIAGPQYFMQPLVFCLYISGHLNTVFPAEHQKEILRSLYTHQNEDGGWGLHIEGHSTMFCTTLSYICMRMLGEGPDGGLNGACTRARKWILDHGSVTHIPSWGKTWLSILGLCEWAGTNPMPPEFWILPSFLPMHPAKMWCYCRLVYMPMSYLYGKRFVGPITPLILQLRDELYLQPYNEIKWGSIRHLCAKEDLYYPHPLLQDLIWDSLYVLTEPLLTRWPFNKLREKALQTTMKHIHYEDENSRYITIGCVEKALCMLACWVEDPNGDAYKKHLARVPDY…
>CoOSC10	MWRLKLGEGADDPYLFSTNNFVGRQTWEFDPNYGTPEERAEVEQARTDFWNNRHKVKPCNDAIWRMQFLREKKFKQTIPQVKIEDGEEISYEKATTTLKRSVNYMAALQSDHGHWPAEIAGPQYFMQPLVFCLYISGHLNTVFPAEHQKEILRSLYTHQNEDGGWGLHIEGHSTMFCTTLSYICMRMLGEGPDGGLNGACTKARKWILDHGSVTHIPSWGKTWLSILGLCEWAGTNPMPPEFWILPSFLPMYPAKMWCYCRLVYMPMSYLYGKRFVGPITPLILQLRDELYLQPYNEIKWGSIRHLCAKEDLYYPHPLLQDLIWDSLYVLTEPLLTRWPFNKLREKALQTTMKHIHYEDENSRYITIGCVEKALCMLACWVEDPNGDAYKKHLARVPDY…
>CoOSC11	MWRLKIAKGGDNPYLYSTNNFVGRQIWEFDPNYGTPEEHADVENARVGFWNNRHDIKTSGDVLWRMQFLRENEFKQTIPQVKIEDGEKISNEKATTTLKRSVNFFSALQADDGHWPAENAGPLYFMQPLVMCLYITGHLNTVFPTEYRKEILRYIYCHQNEDGGWGLHIEGHSTMFCTTLSYICMRMLGEGPDGGLNGACTKARKWILDHGSVTHIPSWGKTWLSILGLCEWAGTNPMPPEFWILPSFLPMYPAKMWCYCRLVYMPMSYLYGKRFVGPITPLILQLRDELYLQPYDEINWKSVRHLCAKEDLYYPHPLLQDLMWDSLYVFTEPFLNHWPFNKLREKALQTTMKHIHYEDENSRYITIGSVEKALCMLACWVEDPNGVCFKKHLARIPDY…
>CoOSC12	MWKLKIAEGGSPWLRSNNDHVGRQIWEFDPTLGSLEELADIEKVRQAFHDNRFEKKHSSDLLMRSQFAKVKPQSVFPPKVNIKDAEDITENKVTDVLRRAISFHSTLQADDGHWPGDYGGPMFLLPGLVITLTITGALNAVLSKEHKREMVRYLYNHQNIDGGWGLHIEGHSTMFGSALNYVTLRLLGEGANDGEGAMEKGRKWILDHGGATSITSWGKFWLSVLGVFEWSGNNPLPPEMWILPYFLPIHPGRMWCHCRMVYLPMSYLYGKRFVGPITSTVLALRKELFTVPYHDIDWNVARNLCAKEDLYYPHPLVQDILWATLDKFVEPVLMRWPGKKLRAKALRTAMEHIHYEDENTRYICIGPVNKVLNMLCCWAEDPNSEAFKLHLPRIHDYLW…
>CoOSC13	MWKLKIAEGGSPWLRSTNDHVGRQIWEFDPTLGSLEELADIEKVRQSFHDNRFEKKHSSDLIMRSQFAKVKSQSVFPPKVNIKDAEDITEDKVTDVLRRALGFYSTLQADDGHWPGDYGGPMFLLPGLVITLTITGALNAVLSKEHKREMVRYLYNHQNIDGGWGLHIEGHSTMFGSALNYVTLRLLGEGANDGQGAMEKGRQWILDHGGATFITSWGKFWLSVLGVFDWSGNNPLPPEMWLFPYFLPIHPGRMWCHCRMVYLPMSYLYGKRFVGPITSTILALRKELFTVPYHDIDWNEARNLCAKEDLYYPHPLVQDILWATLDKFVEPVLMRWPGKKLREKALCTAMEHIHYEDENTRYICIGPVNKVLNMLCCWVEDPNSEAFKLHLPRIQDYLW…
>CoOSC14	MWKLKIAEGGSPWLRSNNNHVGRQIWEFDPTLGSIEELADIEKIRQTFHDNRFEKKHSSDLLMRSQFAKVKSQSVFPPKVNIKDAEDITEDKVTDVLRRAVSFHSTLQADDGHWPGDYGGPMFLLPGLVITLTITGALNAVLSKEHKREMVRYLYNHQNIDGGWGLHIEGHSTMFGSALNYVTLRLLGEGANDGSGAMEKGRKWILDHGGATSITSWGKFWLSVLGVFEWSGNNPLPPEMWILPYFLPIHPGRMWCHCRMVYLPMSYLYGKRFVGPITATVLALRKELFTVPYHDIDWNVARNLCAKEDLYYPHPFVQDIIWATLDKFVEPVLMRWPGKKLRAKALQTAMEHIHYEDENTRYICIGPVNKVLNMLCCWAEDPNSEAFKLHLPRIQDYLW…
>CoOSC15	MWKLNIAEGGSPWLRSTNDHVGRQIWEFDPTLGSLEELADIEKVRQTFHDNRFEKKHSSDLIMRSQFAKAKSQSVFPPKVNIKDAEDITEDKVTDVLRRAVGFYSTLQADDGHWPGDYGGPMFLLPGLVITLTITGALNAVLSREHKREMVRYLYNHQNIDGGWGLHIEGHSTMFGSALNYVTLRLLGEGANDGQGAMEKGRKWILDHGGATFITSWGKFWLSVLGVFDWSGNNPMPPEMWLFPYFLPIHPGRMWCHCRMVYLPMSYLYGKRFVGPITSTILALRKELFTVPYHDIDWNEARNLCAKEDLYYPHPLVQDILWATLDKFVEPILMRWPAKKLREKALCTAMEHIHYEDENTRYICIGPVNKVLNMLCCWVEDPNSEAFKLHLPRIQDYLW…
>CoOSC16	MWKLKIAEGGSPWLRSNNNHVGREIWGFDPTLGSLEELADIEKARQTFHDNRFENKHSSDLLMRSQFAKVKSQYVFPPKVTIKDAEDITEDKVTDVLRRAIGFHSTLQADDGHWPGDYGGPMFLLPGLVITLTITGALNAVLSKEHKREMVRYLYNHQNIDGGWGLHIEGHSTMYSSVINYVTLRLLGEGANDGEGAMEKGRKWILDNGGATSITSFGKFWLSVLGVFEWSGNNPLPPEMWILPYFLPIHPGRMWCHCRMVFLPMSYLYGKRFVGPITTQVLALRKELFTVPYHDIDWNVARNLYAKEDLCYPNPLVEYILWPTLNKFVEPMLMQWPGKKLREKALLTAMEHIHYDDENTQYLCIGPVNKALNMLCCWAEDPNSEAFKLHLPRIHDYLW…
>CoOSC17	MWKLKIGEKNGKLEIGDGNGDEYLYSTNKFVGRQTWEFDPSQEEREQIERIREQFLNNKKKLDIHCCGDLLMRNQIQAWDGHWPAENAGPLFFTPPLVIDSRCGTLDTILTKEHQKVRYMYIHQNEDGGWGFGMIGSALNYVALRLVGEASPDDDALARGHKWIFDHTSIPSWGKLYLAVYMVYQWEGCNPLPPEFWLFPSDLVLSLRKEIHTLPYHQINWNKQRHNCCKVDLYYPHSSIQDLLHYFCEPLVRKWPFNKLREKGVDLMRYGSEEGRYIGMGCVDKALQMMCFYPNGNDFKRHLARVPDYLWVAEDQSFGSQLWDCTLVTQAIMATNMVDEYGDSLKKAHFYLKQSQIKENPKGDFTKMCRLFTKGAWTFSDQDHGWVVSDCTAEALICL…
>CoOSC18	MWSLKIAEGNDHPYLYSTNSFVGRQIWEFDPDAGTPQEKQQVNARQHFRNNLSKGVHPCSDLLMRMQLMKENGIDLLSIAPSRLGENEEVNYEAVTRAVKKAIRMNRAIQAKDGPENAGPMFFTPPLLIAMYISGNINTHLTKEHRTEMIRYIYNYQNEDGGWGFYITADRVCFELCRLLGEGPNDGNGAVERGRKWILDHGGATSIPSWGKTYLSVLGVYEWEGCNPLPPEFWLFPQALPYHPKMWCYCRTTYMPMSYLYGRKFHGPITDLVLQIRKEIHPIPYNEINWNKQRHNCCKEDLYYPHSTVQDLLWDGLHYLSEPIFKFWPFTKLRERGLKRAVELMYGAQQSRYITIGCVEKSLQMMCWWAENSNGVEFKRHLARVPDYLWLAEDGMKMQ…
>CoOSC19	MWKLKIAEGNDPYLFSTNNFVGRQTWEFDPNAGTTEEKQEIENARQYFLNRQKEGYQASSDLLTRIQLTKENGIDLLSIRQARLRNDEEVNYEAVTTAVKKAVRFQRAIQAKDGHWPAEQAGPLFLTPPLIIVLYISGAINTHLTKEHKNEMKRFIYNHQNEDGGWVFHIEGHSTMMGSVLNYISLRLLGEGPDDKNGAVARGRKWILDHGGATSIPSCGKTYLSVLGLYEWEGCNPMPPEFWIFPEVFPFHPAKMWCYCRTAYMPMSYLYGRRYHGPITDLVLHLRREIYRDPYDKINWNKQRHNCCKEDLIYPHSTLQDLLWDGLHYFCEPFIKYWPFTKLRERALKRAIDLIRYSAQESRYINMACVEKCLQMMCWWAESPNGDEFKHHLARMPDF…
>CoOSC20	MWKLKIAEGKDPYLFSTNNFVGRQTWEFDPDAGTPEEKQDVENARQFFLGRQKEGFQACSDSLMRMQLTKENGVDLLSIPPARLRDEEQVNYVAVTTAVKKAVRFQRAIQAKDGHWPAGHTGPLFFTPPLIIVLYISGTINTQLTEEHKKELKRYIYNHQNEDGGWGFHIHGHSTMLGSVLNYIALRLLGEGPDDGNGAVDRARKWILDHGGATAIPSWGKLYLSVLGVYEWEGCNPMPPEFWIFPDAFPFHPKMWCYCRTAYMPMSYLYGRKYHGPITDLILHLRQEIYSIPYDKIIWNKHRHNCCKEDLFYLHSTIQDMLWDGLHYFCEPFFKFWPFTKLRERALKRAVELIRYSAHETRYITMASIEKSLQMMCWWAENPNGDEFKHHLARVPDFL…
>CoOSC21	MWRLKIGEGGNDPHLYSTNNFVGRQTWEFDPNYGTPEEIDEVEEARLHFWNNRHQVKPSSDLLWRMQYLREKKFKQTIPQVKIEDGEEISYEKVTATLRRSVHLFAALQAEDGHWPAENAGPMYFIQPLVISLYITGHLNSVFPSEHRKEILRYLYCHQNEDGGWGLHMEGHSIMFGTTLSYITMRLLGEGADNGACTKARKWILDHGSVTTIPTWGEIWLSIFGVYEWIGCNPIPPEFWILPSFLPMHPGKMWCYCRLVYMPMSYLYGKRFVGPITPLVLQLRDELYTQSYNEINWKSIRNLCCKEDLYYPHPVIQDLIWDGLYYFTEPLLCRWPFNKLREKALETAMKHIHYEEENTRYNTIGCVEKVLCMLASWVEDPNGVHFKKHLARIPDYIWV…
>CoOSC22	MWRLKIGEGGNNPHLYSTNNFVGRQTWEFDPNYGTPEEIDEVEEARLHFWNNRHQIKPSSDLLWRMQFLREKEFKQSIPQVKIEDGEEISYEKVTATLRRSVHLFAALQAEDGHWPAENAGPMYFIQPLVICLYITRHLNSVFPSEHRKEILRYLYCHQNEDGGWGLHMEGHSIMFGTTLSYICMRLLGEGPDNGACTKARKWILDHGSVTTIPTWGKIWLSIFGVYEWIGCNPIPPEFWILPSFLPMHPKMWCYCRLVYMPMSYLYGKRFVGPITPLVLQLREELYTQPYSEIKWKSIRNLCCKEDLYYPHPFIQDLIWDGLYYLTEPLLCRWPFNKLRQKALETAMKHIHYEEENTRYITIGCVEKVLCMLASWVEDPNGVHFKKHLARIPDYIWVA…
>CoOSC23	MMKENGIDLLSIPPVRLGENEQVNYEAVTISVTKAIRLNRAIQAKDGHWPAEAMFFTPPLLIAMYISGAIDTHLTKEHKTEMIRYIYNHQIRQEIHVIPYNEINWNKQRHNCCKEDLYYPHSTVQDLLWDGLQYLSEPILKYWPFTKLRERGLKRAVELMRYGAQESRYMTIGCVEKSLQMMCWWAENPNGDEFKHHLARVPDYLWLAEDGMKMQSFGSQLWDCVLATQAIIATDMVEEYGDSLKKAHFYIRESQVKQNPTGDFSKMCRQFTKGSWTFSDQDQGWVVSDCTAEALKCLLLLSQMPEEISGEEADNERLYEAVNVLLYLQSPITGGFAIWEPPVPQPYLQMLNPSELFADIVVEKEHVECTASIIQALLAFKRLHPGHREKEIEISLAKA…
>CoOSC24	MWELKIAEGDGPYLYSTNNFVGRQFWEFNPDAGTLEEKQEIEMARQKYKNNRRNGGFHACGDLLMRRQMIKENGIDLTSIAPMRVKEHEHVNFEAVTTAVRKAVRLQRAIQAKDGPMFFTPPLVIALYISGMINIILSEEHKKEMIRFFYNHQNEDGGTMIGSALSYILGEAEDGAISRGRKWILDHGGATSIPSWGKVYLSVLGVYEWDPLPPEFWLFPSAFPFHPEMWCYCYMPMSYLYGKRIQGPITNHPTPFEDISWNKQRNNCCKEDFYYPHSFLQDALWHSLTEPVLKHWPFSKLRNRAVDRVVELMRYETRYMTIEKSLQMMCWWAENPNGDEFKYHLARVPDYLWIAEDGMTMHSFGSQVWDCSLAIQAIVASNMADEYGDCLKKAHFYLR…
>CoOSC25	LRKEKQIDKIPEANETEELTNEAVATTVRRAISFYSTIQAHDGAESAGPLFFLPPLDSTGTMNVILTPAHQVEIKRYLYNHQNKDGGWGLHIEGHSTMFGSVFSYITLRLLGEEADSGGGGCKWILDHGGAIGTPSWGKFWLTVLGVYEWEGCNPMPPEFWLLPKIFPIHPKMLCYCRLVYMYLYGKRFVGRITGLVQALRQELYTGPYHEINWNKGRNTCAKEDLYYPHPLVQDMLWGVLHNIGEPILTRWPFSKLREKALKVAMEHVHYEDQSSRYLCIGCVEKVLCLIATWVEDPKGNAFKRHLARIPDYFWVAEDGMKMQSFGCQMWDAAFAIQASNLTEEYGPTLKKAHEFVKASQVFSGSPRGDFGKMYRHMSKGAWTFSMQDHGWQVSDCTA…
>CoOSC26	MWKLKLSKGDDDPGVRSVNNHIGRQYWEFDPLAGTPEEQSQINNMREEFTRNKVKVKHSSDLLMRFQFASEINGSEMKKSQVIEAKDEDGEEVVVKTLKKGLKFYSSLQGEDGSWPADYGGPLFLLPGLIIALHMMGAKDRALSVEHQREIRRYLYNHQNVDGGWGLHIEGHSTMFCTALNYVSLRLLGERMDGGEGAMTKARKWILDHGSVTHIPSWGKFWLSVLGVYEWSGNNPLPPEMWLLPYFVPLHPGRMWCHTRMVYLPMSYIYGKRFVGPINSIVLSLRRELYNTHYYQVNLIITEILTLRISKYSILLIYLMINDILTIILLKYYLSILKKKKKRKELWPKNEARGTNPPNHKVTCGTMREKVLNMLCCWVEDPMSHVNKLHLSRIEDYLW…
>CoOSC27	LKLSKGDDDPSVRSVNNHIGRQYWEFDPCAGTPEERSQIDNMREEFTINKAKVKHSSDLFMRFQFGRENCSEIMEKSQVTEDGDEVVVKTLKKALRFYSTLQGEDGSWPADYGGPLFLLPGLIIALHMMGAMDIALSVEHQREIRRYLYNHQNVDGGWGLHIEGQSTMFCTALNYVSLRLLGERMDGGQGAMAKARKWILDHGSVTHIPSWGKFWLSVLGVYEWSGNNPLPPEMWLLPYFVPLHPRMWCHTRMVYLPMSYLYGKRFVGPINSIVLSLRRELYNTLYNQVNWDLARNQCAKEDLYYPHPMIQDILWGGLNKIAEPLLMQWPFSKLRKKALTTVMQHVHYEDKNTQYICIGPVNKVLNMLCCWVEDPMSHVNKLHLSRIKDYLWIAEDGMK…
>CoOSC28	MWSLKIAEGNGHPYLFSTNNFVGRQIWEFDPDAGTPEEKQQVENARQHFTNNRSKGVHPCSDLLMRMQLIKENGMDLLNIPPSRLGENEQVNYEAVTTAVKKAIRLNRAIQAKDGHWPAENAGPMFFTPPLLIAMYISGAINTHLTKEHKSEMIRYIYNHQNEDGGWGFYIGGDSTMIGSALSYVFLRLLGEGPDDGNGAVGQARRWILDHGGATIPSWGKTYLSVLGVYEWEGCNPLPPEFWLFPRALPYHPKMWCYCRTTYMPMSYLYGRKFHGPLTELVLQIRQEIHSIPYNEINWNKQRHNCCKEDLYYPHSTVQDLLWDGLHYLSEPILKFWPFTKLRERGLKRAVELMRYGAQESRYITTGYISKSLQIMCWWAENPNGVEFKRHLARVPDYL…
