# Supplementary material for: Biosynthesis and bioactivity of anti-inflammatory triterpenoids in Calendula officinalis
Source: Nat Commun. 2025 Jul 28;16:6941. doi: 10.1038/s41467-025-62269-w (PMC12304140; doi:10.1038/s41467-025-62269-w)
Supplement: Supplementary file 8 — Supplementary Data 6 [file 41467_2025_62269_MOESM8_ESM.xlsx]

## Sheet: Sheet1
Supplementary Data 6: OSCs used in the phylogenetic analyses in Figure 3.
Enzyme name	Organism	Abbreviation	Common abbreviation	Accession no Protein
Poaceatapetol synthase	Oryza sativa v. japonica	OsPTS	OsPTS1, Os08g12730, OsOSC12	XM_015795471
Onocerin synthase	Lycopodium clavatum	LycONS	LcLCD	XM_015795471
Pre-alpha onocerin synthase	Lycopodium clavatum	LycpONS	LcLCC	BAU46472
Cycloartenol synthase	Adiantum capillus-veneris	AcvCAS	ACX	BAU46471
Isoarborinol synthase	Oryza sativa v. japonica	OsIAS	Os11g35710, OsOSC11	AK067451 (DNA)
β-Amyrin synthase	Avena strigosa	AsbAS	AsBAS1	CAC84558
Achilleol B synthase	Oryza sativa v. japonica	OsACS	Os11g18194, OsOSC8	BAG92014
Mixed amyrin synthase	Oryza sativa v. japonica	OsMAS	Os06g28820, OsOSC6	AGG20314
Lupeol synthase	Iris tectorum	ItLUS	ItOSC6	QQR13797
Multifunctional α-amyrin synthase	Iris tectorum	ItMTS	ItOSC2	QQR13795
Multifunctional triterpene synthase	Costus speciosus	CspMTS	CsOSC2, CSV	BAB83254
Cycloartenol synthase	Costus speciosus	CspCAS	CsOSC1, CSI	BAB83253
Parkeol synthase	Oryza sativa v. japonica	OsPS	Os11g08569, OsOSC7	BAG89914
Cycloartenol synthase	Avena strigosa	AsCAS	AsSC1	AAT38891
Cycloartenol synthase	Oryza sativa v. japonica	OsCAS	Os02g04710, OsOSC2	BAH00370
Cycloartenol synthase	Iris tectorum	ItCAS	ItOSC3	QQR13796
Cycloartenol synthase	Paris polyphylla	PpCAS	pPCAS	QIN54760
Cycloartenol synthase	Fritillaria thunbergii	FtCAS		AEO27878
Cucurbitadienol synthase	Cucurbita pepo	CpCDS	CPQ	BAD34645
Cycloartenol synthase	Betula platyphylla	BpCAS	BPX	BAB83085
Cucurbitadienol synthase	Momordica charantia	McCDS	McCBS	BBN67121
Cycloartenol synthase	Cucurbita pepo	CpCAS	CPX	BAD34644
Cycloartenol synthase	Momordica charantia	McCAS	-	BBN67123
Cycloartenol synthase	Betula platyphylla	BpCAS2	BPX2	BAB83086
Cycloartenol synthase	Lagerstroemia speciosa	LspCAS	LsOSC5	AZS32331
Cycloartenol synthase	Pisum sativum	PsCAS	PNX	BAA23533
Cycloartenol synthase	Lotus japonicus	LjCAS	OSC5	BAE53431
Cycloartenol synthase	Glycyrrhiza glabra	GgCAS	GgCAS1	BAA76902
Cycloartenol synthase	Arabidopsis thaliana	AtCAS		AAC04931
Cycloartenol synthase	Ricinus communis	RcCAS		ABB76767
Cycloartenol synthase	Rhizophora stylosa	RsCAS		BAF73929
Cycloartenol synthase	Kandelia candel	KcCAS		BAF73930
Cycloartenol synthase	Panax ginseng	PgCAS	PNX	BAA33460
Cycloartenol synthase	Kalanchoe daigremontiana	KdCAS	-	ADK35127
Cycloartenol synthase	Withania somnifera	WsCAS	WsOSC/CS	ADG60271
Cycloartenol synthase	Nicotiana tabacum	NtCAS		AIY33888
Cycloartenol synthase	Artemisia annua	AaCAS		AJE29378
Predicted cycloartenol synthase	Calendula officinalis	CoOSC12
Predicted cycloartenol synthase	Calendula officinalis	CoOSC13
Predicted cycloartenol synthase	Calendula officinalis	CoOSC14
Predicted cycloartenol synthase	Calendula officinalis	CoOSC15
Predicted cycloartenol synthase	Calendula officinalis	CoOSC16
Lanosterol synthase	Lotus japonicus	LjLAS	cOSC7	BAE95410
Lanosterol synthase	Arabidopsis thaliana	AtLAS	LAS1	BAE95408
Lanosterol synthase	Panax ginseng	PgLAS	PNZ	BAA33462
Predicted lanosterol synthase	Calendula officinalis	CoOSC26
Predicted lanosterol synthase	Calendula officinalis	CoOSC27
Lupeol synthase	Glycyrrhiza glabra	GgLUS	LUS1	BAD08587
Lupeol synthase	Lotus japonicus	LjLUS	OSC3	BAE53430
Lupeol synthase	Lagerstroemia speciosa	LspLUS	LsOSC1	AZS32327
Lupeol synthase	Betula platyphylla	BpLUS	BPW	BAB83087
Lupeol synthase	Withania somnifera	WsLUS	WsOSC/LS	AGA17939
Onocerin synthase	Ononis spinosa	OsONS	OsONS1	AUD09560
Lupeol synthase	Olea europaea	OeLUS	OEW	BAA86930
Predicted lupeol synthase	Calendula officinalis	CoOSC7
Predicted lupeol synthase	Calendula officinalis	CoOSC25
Lupeol synthase	Artemisia annua	AaLUS		AJE29379
Lupeol synthase	Lactuca sativa	LsLUS	LsOSC5	QIB85404
Lupeol synthase	Taraxacum kok-saghyz	TkLUS	TkLUP	AXU93517
Lupeol synthase	Taraxacum officinale	ToLUS	TRW	BAA86932
Mixed amyrin synthase	Ilex asprella	IaMAS	IaAS1	AIS39793
Mixed amyrin synthase	Catharanthus roseus	CrMAS	CrAS	AEX99665
Mixed amyrin synthase	Ocimum basilicum	ObMAS	ObAS2	AFH53506
Mixed amyrin synthase	Olea europaea	OeMAS	OEA	BAF63702
Bauerenol synthase	Lactuca sativa	LsBAUS	LsOSC2	QIB85401
Bauerenol synthase	Taraxacum coreanum	TcBAUS	TcOSC2	QBO24612
Bauerenol synthase	Calendula officinalis	CoBAUS
Predicted bauerenol synthase	Calendula officinalis	CoOSC24
Predicted novel/multifunctional triterpene synthase	Calendula officinalis	CoOSC6
Predicted novel/multifunctional triterpene synthase	Calendula officinalis	CoOSC19
Predicted novel/multifunctional triterpene synthase	Calendula officinalis	CoOSC5
Predicted novel/multifunctional triterpene synthase	Calendula officinalis	CoOSC20
Multifunctional triterpene synthase	Artemisia annua	AaMAS	OSC2	AHF22084
Predicted mixed-amyrin synthase	Calendula officinalis	CoOSC23
Mixed amyrin synthase	Calendula officinalis	CoMAS	CoOSC3
Predicted mixed-amyrin synthase	Calendula officinalis	CoOSC2
Predicted mixed-amyrin synthase	Calendula officinalis	CoOSC18
Predicted mixed-amyrin synthase	Calendula officinalis	CoOSC28
Dammarenediol-II synthase	Panax notoginseng	PngDDS	PnDS	AGS79229
Dammarenediol-II synthase	Panax ginseng	PgDDS	PNA	BAF33291
Dammarenediol-II synthase	Panax quinquefolius	PqDDS	-	AED99864
Dammarenediol-II synthase	Centella asiatica	CaDDS		AAS01523
Predicted taraxasterol synthase	Carthamus tinctorius	CtTXSS		LUCG01052148.1 (DNA)
Predicted taraxasterol synthase	Atractylodes lancea	AlTXSS		GEGA01000112.1 (DNA)
Taraxasterol synthase	Cynara cardunculus	CcTXSS		XP_024993293
Y	Tragopogon pratensis	TprTXSS		FUPX-2015344 (1KP)
Taraxasterol synthase	Tragopogon dubius	TdTXSS		DDRL-2016809 (1KP)
Predicted taraxasterol synthase	Cichorium intybus	CiTXSS		GGQG01003518.1
Taraxasterol synthase	Cichorium endivia	CeTXSS		GGQM01030486.1
Multifunctional triterpene synthase	Taraxacum coreanum	TcTXSS	TcOSC1	QBO24611
Taraxasterol synthase	Taraxacum kok-saghyz	TkTXSS	TkOSC1	AXU93516
Taraxasterol synthase	Lactuca sativa	LsTXSS	LsOSC1	QIB85400
Taraxasterol synthase	Calendula arvensis	CarTXSS	CaOSC1
Taraxasterol synthase	Calendula officinalis	CoTXSS	CoOSC1
Predicted taraxasterol synthase	Calendula officinalis	CoOSC17
Predicted taraxasterol synthase	Mikania micrantha	MmTXSS		KAD1358637.1
Predicted taraxasterol synthase	Tagetes erecta	TeTXSS		GGGQ01031191.1
Predicted taraxasterol synthase	Helianthus niveus	HnTXSS		GEWS01056763.1
Taraxasterol synthase	Helianthus annuus	HaTXSS		XP_022035366
Predicted taraxasterol synthase	Tanacetum parthenium	TpaTXSS		DUQG-2008134 (1KP)
Predicted taraxasterol synthase	Chrysanthemum seticuspe	CseTXSS		Cse_sc039633.1_g010
Predicted taraxasterol synthase	Artemisia annua	AaTXSS		PWA47914.1
Multifunctional triterpene synthase	Tripterygium wilfordii	TwMTS1	TwOSC1	AWK97810
Multifunctional friedelin synthase	Tripterygium wilfordii	TwMTS2	TwOSC3	AWK97812
β-Amyrin synthase	Nigella sativa	NsbAS	NsBAS1	ACH88048
Multifunctional triterpene synthase	Rhizophora stylosa	RsMTS2	RsM2	BAF80442
Isomultiflorenol synthase	Luffa cylindrica	LcIMS	LcIMS1	BAB68529
Isomultiflorenol synthase	Momordica charantia	McIMS	-	BBN67124
Tirucalladienol synthase	Citrus sinensis	CsTCS	CsOSC1	XP_006468116
Tirucalladienol synthase	Azadirachta indica	AiTCS	AiOSC1	MK803262
Tirucalladienol synthase	Melia azedarach	MaTCS	MaOSC1	MK803261
Mixed amyrin synthase	Lagerstroemia speciosa	LspMAS	LsOSC2	AZS32328
Lupeol synthase	Ricinus communis	RcLUS		ABB76766
Lupeol synthase	Bruguiera gymnorhiza	BgLUS		BAF80444
Multifunctional triterpene synthase	Kandelia candel	KcMTS	KcMS	BAF35580
Lupeol synthase	Citrus sinensis	CsLUS	CsOSC3	XP_015382484
Multifunctional triterpene synthase	Arabidopsis thaliana	AtPEN6	At1g78500, T30F21.16	Q9SYN1
Marneral synthase	Arabidopsis thaliana	AtMARS	MRN1, PEN5	NP_199074
Tirucalladienol synthase	Arabidopsis thaliana	AtPEN3	At5g36150	Q9LVY2
Thalianol synthase	Arabidopsis thaliana	AtTHAS	At5g48010	Q9FI37
Arabidiol synthase	Arabidopsis thaliana	AtARS	At4g15340, PEN1	BAF33292
Baurol synthase	Arabidopsis thaliana	AtBARS	At4g15370, BARS1, PEN2	NP_193272
β-Amyrin synthase	Arabidopsis thaliana	AtbAS	AtbAS	BAG82628
Camelliol synthase	Arabidopsis thaliana	AtCAMS	CAMS1	NP_683508
Multifunctional triterpene synthase	Arabidopsis thaliana	AtLUP5	At1g66960, F1019.4	NP_176868
Lupeol synthase	Arabidopsis thaliana	AtLUP1	LUP1	AAD05032
Multifunctional triterpene synthase	Arabidopsis thaliana	AtLUP2		NP_178017
β-Amyrin synthase	Citrus sinensis	CsbAS	CsOSC2	XP_024957905.1
β-Amyrin synthase	Gypsophila vaccaria	GvbAS	SvBS	ABK76265
β-Amyrin synthase	Polygala tenuifolia	PtbAS	PtBS	ABL07607
Multifunctional triterpene synthase	Lotus japonicus	LjMTS	LjAMY2	AAO33580
β-Amyrin synthase	Medicago truncatula	MtbAS	MtAMY1	AAO33578
β-Amyrin synthase	Pisum sativum	PsbAS	PSY	BAA97558
β-Amyrin synthase	Lotus japonicus	LjbAS	LjAMY1	AAO33579
Mixed amyrin synthase	Pisum sativum	PsMAS	PSM	BAA97559
β-Amyrin synthase	Glycyrrhiza glabra	GgbAS	GgbAS1	BAA89815
β-Amyrin synthase	Glycyrrhiza uralensis	GubAS		ACV21067
β-Amyrin synthase	Euphorbia tirucalli	EtbAS	EtAS	BAE43642
β-Amyrin synthase	Bruguiera gymnorhiza	BgbAS		BAF80443
Multifunctional triterpene synthase	Rhizophora stylosa	RsMTS1	RsM1	BAF80441
β-Amyrin synthase	Tripterygium wilfordii	TwbAS	TwOSC2	AWK97811
β-Amyrin synthase	Lagerstroemia speciosa	LspbAS	LsOSC3	AZS32329
β-Amyrin synthase	Lagerstroemia speciosa	LspbAS2	LsOSC4	AZS32330
β-Amyrin synthase	Betula platyphylla	BpbAS	BPY	BAB83088
β-Amyrin synthase	Momordica charantia	McbAS	McBAS	BBN67122
β-Amyrin synthase	Platycodon grandiflorus	PgrbAS	-	ASB17950
Taraxerol synthase	Kalanchoe daigremontiana	KdTXS	KdTAS	ADK35123
Friedelin synthase	Kalanchoe daigremontiana	KdFRS	-	ADK35125
Glutinol synthase	Kalanchoe daigremontiana	KdGLS	-	ADK35124
Lupeol synthase	Kalanchoe daigremontiana	KdLUS	-	ADK35126
β-Amyrin synthase	Gentiana straminea	GsbAS	GsAS1	ACO24697
Multifunctional triterpene synthase	Solanum lycopersicum	SlMTS	SlTTS2	ADU52575
β-Amyrin synthase	Solanum lycopersicum	SlbAS	SlTTS1	ADU52574
β-Amyrin synthase	Withania somnifera	WsbAS	WsOSC/BS	AGA17940
β-Amyrin synthase	Ocimum basilicum	ObbAS	ObAS1	AHJ10507
β-Amyrin synthase	Ilex asprella	IabAS	IaAS2	AIS39794
Taraxerol synthase	Lactuca sativa	LsTXS	LsOSC4	QIB85403
Taraxerol synthase	Taraxacum coreanum	TcTXS	TsOSC4	QBO24614
β-Amyrin synthase	Eleutherococcus senticosus	EsbAS	-	APZ88354
β-Amyrin synthase	Kalopanax septemlobus	KsbAS	KsBAS	ALO23119
β-Amyrin synthase	Panax ginseng	PgbAS	PNY	BAA33461
β-Amyrin synthase	Aralia elata	AebAS	AeAS	ADK12003
Shionone synthase	Calendula officinalis	CoSHS	CoOSC8
Pseudogene (Shionone synthase)	Calendula officinalis	CoOSC21
Pseudogene (Shionone synthase)	Calendula officinalis	CoOSC22
Baccharis oxide synthase	Stevia rebaudiana	SrBOS	StrBOS	BAH23676
Shionone synthase	Aster tataricus	AtaSHS	AtaSHS1	BAK52535
Predicted β-amyrin-like synthase	Calendula officinalis	CoOSC9
Predicted β-amyrin-like synthase	Calendula officinalis	CoOSC10
Predicted β-amyrin synthase	Calendula officinalis	CoOSC11
β-Amyrin synthase	Aster sedifolius	AsebAS	AsOXA1	AAX14716
β-Amyrin synthase	Artemisia annua	AabAS	AaBAS	ACA13386
β-Amyrin synthase	Lactuca sativa	LsbAS	LsOSC3	QIB85402
β-Amyrin synthase	Taraxacum coreanum	TcBAS	TcOSC3	QBO24613
β-Amyrin synthase	Taraxacum kok-saghyz	TkbAS	TkOSC6	AXU93522
