# Supplementary material for: Biosynthesis and bioactivity of anti-inflammatory triterpenoids in Calendula officinalis
Source: Nat Commun. 2025 Jul 28;16:6941. doi: 10.1038/s41467-025-62269-w (PMC12304140; doi:10.1038/s41467-025-62269-w)
Supplement: Supplementary file 9 — Supplementary Data 7 [file 41467_2025_62269_MOESM9_ESM.xlsx]

## Sheet: Sheet1
Supplementary Data 7. Statistical tests used in Figure 4E.
Experiment	Sample	p.adjusted
TXSS infiltration (N=6) Kruskal Wallis Posthoc pair Wilcoxon test (Benjamini-Hochberg correction) Psi taraxasterol + taraxasterol	CoMAS-CoMAS E371D	0.0062
	CoMAS-CoMAS I367M	0.0036
	CoMAS-CoMAS I367M+E371D	0.0036
	CoMAS-CoTXSS	0.0036
	CoMAS E371D-CoMAS I367M	0.0036
	CoMAS E371D-CoMAS I367M E371D	0.0036
	CoMAS E371D-CoTXSS	0.0036
	CoMAS I367M-CoMAS I367M E371D	0.6061
	CoMAS I367M-CoTXSS	0.8182
	CoMAS I367M E371D-CoTXSS	0.6542
TXSS infiltration (N=6) Kruskal Wallis Posthoc pair Wilcoxon test (Benjamini-Hochberg correction) alpha + beta amyrin	CoMAS-CoMAS E371D	0.1797
	CoMAS-CoMAS I367M	0.0124
	CoMAS-CoMAS I367M+E371D	0.0036
	CoMAS-CoTXSS	0.0036
	CoMAS E371D-CoMAS I367M	0.0457
	CoMAS E371D-CoMAS I367M E371D	0.0036
	CoMAS E371D-CoTXSS	0.0036
	CoMAS I367M-CoMAS I367M E371D	0.0036
	CoMAS I367M-CoTXSS	0.0036
	CoMAS I367M E371D-CoTXSS	0.0325
