# Supplementary material for: Biosynthesis and bioactivity of anti-inflammatory triterpenoids in Calendula officinalis
Source: Nat Commun. 2025 Jul 28;16:6941. doi: 10.1038/s41467-025-62269-w (PMC12304140; doi:10.1038/s41467-025-62269-w)
Supplement: Supplementary file 10 — Supplementary Data 8 [file 41467_2025_62269_MOESM10_ESM.xlsx]

## Sheet: Sheet1
Supplementary Data 8. Statistical tests used in Figure 5E
Experiment	Sample	p.adjusted
TXSS infiltration (N=6) Kruskal Wallis Posthoc pair Wilcoxon test (Benjamini-Hochberg correction) Psi-taraxasterol	CoTXSS-CoTXSS G380T	0.048
	CoTXSS-CoTXSS D385E	0.0032
	CoTXSS-CoTXSS H492Q	0.8182
	CoTXSS-CoTXSS P751A	0.048
	CoTXSS-CoTXSS D385E+H492Q	0.0032
	CoTXSS-CoTXSS G380T+D385E+H492Q+P751A	0.0032
	CoTXSS G380T-CoTXSS D385E	0.0032
	CoTXSS G380T-CoTXSS H492Q	0.0341
	CoTXSS G380T-CoTXSS P751A	0.0121
	CoTXSS G380T-CoTXSS D385E+H492Q	0.0032
	CoTXSS G380T-CoTXSS G380T+D385E+H492Q+P751A	0.0032
	CoTXSS D385E-CoTXSS H492Q	0.0032
	CoTXSS D385E-CoTXSS P751A	0.0032
	CoTXSS D385E-CoTXSS D385E+H492Q	0.0032
	CoTXSS D385E-CoTXSS G380T+D385E+H492Q+P751A	0.0032
	CoTXSS H492Q-CoTXSS P751A	0.0682
	CoTXSS H492Q-CoTXSS D385E+H492Q	0.0032
	CoTXSS H492Q-CoTXSS G380T+D385E+H492Q+P751A	0.0032
	CoTXSS P751A-CoTXSS D385E+H492Q	0.0032
	CoTXSS P751A-CoTXSS G380T+D385E+H492Q+P751A	0.0032
	CoTXSS D385E+H492Q-CoTXSS G380T+D385E+H492Q+P751A	0.0682
	TkTXSS-TkTXSS T374G	0.0167
	TkTXSS-TkTXSS E379D	0.0027
	TkTXSS-TkTXSS Q486H	0.0027
	TkTXSS-TkTXSS A745P	0.5887
	TkTXSS-TkTXSS E379D+Q486H	0.0027
	TkTXSS-TkTXSS T374G+E379D+Q486H+A745P	0.0027
	TkTXSS T374G-TkTXSS E379D	0.0027
	TkTXSS T374G-TkTXSS Q486H	0.0027
	TkTXSS T374G-TkTXSS A745P	0.0027
	TkTXSS T374G-TkTXSS E379D+Q486H	0.0027
	TkTXSS T374G-TkTXSS T374G+E379D+Q486H+A745P	0.0027
	TkTXSS E379D-TkTXSS Q486H	0.4136
	TkTXSS E379D-TkTXSS A745P	0.0027
	TkTXSS E379D-TkTXSS E379D+Q486H	0.0027
	TkTXSS E379D-TkTXSS T374G+E379D+Q486H+A745P	0.0027
	TkTXSS Q486H-TkTXSS A745P	0.0027
	TkTXSS Q486H-TkTXSS E379D+Q486H	0.0027
	TkTXSS Q486H-TkTXSS T374G+E379D+Q486H+A745P	0.0027
	TkTXSS A745P-TkTXSS E379D+Q486H	0.0027
	TkTXSS A745P-TkTXSS T374G+E379D+Q486H+A745P	0.0027
	TkTXSS E379D+Q486H-TkTXSS T374G+E379D+Q486H+A745P	0.0051
TXSS infiltration (N=6) Kruskal Wallis. Posthoc pair Wilcoxon test (Benjamini-Hochberg correction) Taraxasterol	CoTXSS-CoTXSS G380T	0.4062
	CoTXSS-CoTXSS D385E	0.0065
	CoTXSS-CoTXSS H492Q	0.6507
	CoTXSS-CoTXSS P751A	0.4062
	CoTXSS-CoTXSS D385E+H492Q	0.4866
	CoTXSS-CoTXSS G380T+D385E+H492Q+P751A	0.8591
	CoTXSS G380T-CoTXSS D385E	0.0065
	CoTXSS G380T-CoTXSS H492Q	0.0065
	CoTXSS G380T-CoTXSS P751A	0.9372
	CoTXSS G380T-CoTXSS D385E+H492Q	0.0682
	CoTXSS G380T-CoTXSS G380T+D385E+H492Q+P751A	0.3144
	CoTXSS D385E-CoTXSS H492Q	0.0065
	CoTXSS D385E-CoTXSS P751A	0.0065
	CoTXSS D385E-CoTXSS D385E+H492Q	0.0065
	CoTXSS D385E-CoTXSS G380T+D385E+H492Q+P751A	0.0065
	CoTXSS H492Q-CoTXSS P751A	0.3881
	CoTXSS H492Q-CoTXSS D385E+H492Q	0.6507
	CoTXSS H492Q-CoTXSS G380T+D385E+H492Q+P751A	0.2172
	CoTXSS P751A-CoTXSS D385E+H492Q	0.3144
	CoTXSS P751A-CoTXSS G380T+D385E+H492Q+P751A	0.4062
	CoTXSS D385E+H492Q-CoTXSS G380T+D385E+H492Q+P751A	0.3144
	TkTXSS-TkTXSS T374G	0.1631
	TkTXSS-TkTXSS E379D	0.0032
	TkTXSS-TkTXSS Q486H	0.0032
	TkTXSS-TkTXSS A745P	0.2656
	TkTXSS-TkTXSS E379D+Q486H	0.0061
	TkTXSS-TkTXSS T374G+E379D+Q486H+A745P	0.0032
	TkTXSS T374G-TkTXSS E379D	0.0032
	TkTXSS T374G-TkTXSS Q486H	0.0032
	TkTXSS T374G-TkTXSS A745P	0.4848
	TkTXSS T374G-TkTXSS E379D+Q486H	0.2656
	TkTXSS T374G-TkTXSS T374G+E379D+Q486H+A745P	0.0032
	TkTXSS E379D-TkTXSS Q486H	0.0032
	TkTXSS E379D-TkTXSS A745P	0.0032
	TkTXSS E379D-TkTXSS E379D+Q486H	0.0032
	TkTXSS E379D-TkTXSS T374G+E379D+Q486H+A745P	0.0032
	TkTXSS Q486H-TkTXSS A745P	0.0032
	TkTXSS Q486H-TkTXSS E379D+Q486H	0.0032
	TkTXSS Q486H-TkTXSS T374G+E379D+Q486H+A745P	0.0032
	TkTXSS A745P-TkTXSS E379D+Q486H	0.0114
	TkTXSS A745P-TkTXSS T374G+E379D+Q486H+A745P	0.0032
	TkTXSS E379D+Q486H-TkTXSS T374G+E379D+Q486H+A745P	0.0032
