# Supplementary material for: Biosynthesis and bioactivity of anti-inflammatory triterpenoids in Calendula officinalis
Source: Nat Commun. 2025 Jul 28;16:6941. doi: 10.1038/s41467-025-62269-w (PMC12304140; doi:10.1038/s41467-025-62269-w)
Supplement: Supplementary file 11 — Supplementary Data 9 [file 41467_2025_62269_MOESM11_ESM.xlsx]

## Sheet: Sheet1
Supplementary Data 9. Statistical tests used in Figure 6D and Supplementary Figure 31
Experiment	Sample	p.adjusted
CoCYP mutants infiltration (N=6) Kruskal Wallis Posthoc pair Wilcoxon test (Benjamini-Hochberg correction) Beta-amyrin to psi-taraxasterol ratio	CoTXSS-CoTXSS + CoCYP716A392	0.0054
	CoTXSS-CoTXSS + CoCYP716A392 (A285G)	0.0054
	CoTXSS-CoTXSS + CoCYP716A392 (A285V)	0.0077
	CoTXSS-CoTXSS + CoCYP716A392 (A357L)	0.085
	CoTXSS-CoTXSS + CoCYP716A392 (H424R)	0.0054
	CoTXSS-CoTXSS + CoCYP716A392 (A285V)	0.0054
	CoTXSS-CoTXSS + CoCYP716A393 (A285G)	0.0054
	CoTXSS-CoTXSS + CoCYP716A393 (A285V)	0.0054
	CoTXSS-CoTXSS + CoCYP716A393 (A357L)	0.0054
	CoTXSS-CoTXSS + CoCYP716A393 (H424R)	0.0054
	CoTXSS + CoCYP716A392-CoTXSS + CoCYP716A392 (A285G)	1
	CoTXSS + CoCYP716A392-CoTXSS + CoCYP716A392 (A285V)	0.0077
	CoTXSS + CoCYP716A392-CoTXSS + CoCYP716A392 (A357L)	0.0386
	CoTXSS + CoCYP716A392-CoTXSS + CoCYP716A392 (H424R)	0.5128
	CoTXSS + CoCYP716A392-CoTXSS + CoCYP716A392 (H424R)	0.5996
	CoTXSS + CoCYP716A392-CoTXSS + CoCYP716A393 (A285G)	0.2753
	CoTXSS + CoCYP716A392-CoTXSS + CoCYP716A393 (A285V)	0.0054
	CoTXSS + CoCYP716A392-CoTXSS + CoCYP716A393 (A357L)	0.3474
	CoTXSS + CoCYP716A392-CoTXSS + CoCYP716A393 (H424R)	0.085
	CoTXSS + CoCYP716A392 (A285G)-CoTXSS + CoCYP716A392 (A285V)	0.0077
	CoTXSS + CoCYP716A392 (A285G)-CoTXSS + CoCYP716A392 (A357L)	0.0054
	CoTXSS + CoCYP716A392 (A285G)-CoTXSS + CoCYP716A392 (H424R)	0.085
	CoTXSS + CoCYP716A392 (A285G)-CoTXSS + CoCYP716A393	0.5996
	CoTXSS + CoCYP716A392 (A285G)-CoTXSS + CoCYP716A393 (A285G)	0.4248
	CoTXSS + CoCYP716A392 (A285G)-CoTXSS + CoCYP716A393 (A285V)	0.0054
	CoTXSS + CoCYP716A392 (A285G)-CoTXSS + CoCYP716A393 (A357L)	0.0238
	CoTXSS + CoCYP716A392 (A285G)-CoTXSS + CoCYP716A393 (H424R)	0.0054
	CoTXSS + CoCYP716A392 (A285V)-CoTXSS + CoCYP716A392 (A357L)	0.0382
	CoTXSS + CoCYP716A392 (A285V)-CoTXSS + CoCYP716A392 (H424R)	0.0077
	CoTXSS + CoCYP716A392 (A285V)-CoTXSS + CoCYP716A393	0.0077
	CoTXSS + CoCYP716A392 (A285V)-CoTXSS + CoCYP716A393 (A285G)	0.0077
	CoTXSS + CoCYP716A392 (A285V)-CoTXSS + CoCYP716A393 (A285V)	0.1113
	CoTXSS + CoCYP716A392 (A285V)-CoTXSS + CoCYP716A393 (A357L)	0.0077
	CoTXSS + CoCYP716A392 (A285V)-CoTXSS + CoCYP716A393 (H424R)	0.0077
	CoTXSS + CoCYP716A392 (A357L)-CoTXSS + CoCYP716A392 (H424R)	0.0149
	CoTXSS + CoCYP716A392 (A357L)-CoTXSS + CoCYP716A393	0.0054
	CoTXSS + CoCYP716A392 (A357L)-CoTXSS + CoCYP716A393 (A285G)	0.0054
	CoTXSS + CoCYP716A392 (A357L)-CoTXSS + CoCYP716A393 (A285V)	0.085
	CoTXSS + CoCYP716A392 (A357L)-CoTXSS + CoCYP716A393 (A357L)	0.0054
	CoTXSS + CoCYP716A392 (A357L)-CoTXSS + CoCYP716A393 (H424R)	0.1113
	CoTXSS + CoCYP716A392 (H424R)-CoTXSS + CoCYP716A393	0.1113
	CoTXSS + CoCYP716A392 (H424R)-CoTXSS + CoCYP716A393 (A285G)	0.085
	CoTXSS + CoCYP716A392 (H424R)-CoTXSS + CoCYP716A393 (A285V)	0.0054
	CoTXSS + CoCYP716A392 (H424R)-CoTXSS + CoCYP716A393 (A357L)	0.4248
	CoTXSS + CoCYP716A392 (H424R)-CoTXSS + CoCYP716A393 (H424R)	0.1113
	CoTXSS + CoCYP716A393-CoTXSS + CoCYP716A393 (A285G)	0.2753
	CoTXSS + CoCYP716A393-CoTXSS + CoCYP716A393 (A285V)	0.0054
	CoTXSS + CoCYP716A393-CoTXSS + CoCYP716A393 (A357L)	0.0238
	CoTXSS + CoCYP716A393-CoTXSS + CoCYP716A393 (H424R)	0.0054
	CoTXSS + CoCYP716A393 (A285G)-CoTXSS + CoCYP716A393 (A285V)	0.0054
	CoTXSS + CoCYP716A393 (A285G)-CoTXSS + CoCYP716A393 (A357L)	0.0238
	CoTXSS + CoCYP716A393 (A285G)-CoTXSS + CoCYP716A393 (H424R)	0.0054
	CoTXSS + CoCYP716A393 (A285V)-CoTXSS + CoCYP716A393 (A357L)	0.0054
	CoTXSS + CoCYP716A393 (A285V)-CoTXSS + CoCYP716A393 (H424R)	0.0054
	CoTXSS + CoCYP716A393 (A357L)-CoTXSS + CoCYP716A393 (H424R)	0.0077
CoCYP mutants infiltration (N=6) Kruskal Wallis Posthoc pair Wilcoxon test (Benjamini-Hochberg correction) Total content of beta-amyrin and psi-taraxasterol	CoTXSS-CoTXSS + CoCYP716A392	0.0034
	CoTXSS-CoTXSS + CoCYP716A392 (A285G)	0.0066
	CoTXSS-CoTXSS + CoCYP716A392 (A285V)	0.0034
	CoTXSS-CoTXSS + CoCYP716A392 (A357L)	0.0034
	CoTXSS-CoTXSS + CoCYP716A392 (H424R)	0.0034
	CoTXSS-CoTXSS + CoCYP716A392 (A285V)	0.0034
	CoTXSS-CoTXSS + CoCYP716A393 (A285G)	0.0034
	CoTXSS-CoTXSS + CoCYP716A393 (A285V)	0.0034
	CoTXSS-CoTXSS + CoCYP716A393 (A357L)	0.0916
	CoTXSS-CoTXSS + CoCYP716A393 (H424R)	0.0916
	CoTXSS + CoCYP716A392-CoTXSS + CoCYP716A392 (A285G)	0.0034
	CoTXSS + CoCYP716A392-CoTXSS + CoCYP716A392 (A285V)	0.5674
	CoTXSS + CoCYP716A392-CoTXSS + CoCYP716A392 (A357L)	0.3073
	CoTXSS + CoCYP716A392-CoTXSS + CoCYP716A392 (H424R)	0.7255
	CoTXSS + CoCYP716A392-CoTXSS + CoCYP716A392 (H424R)	0.6476
	CoTXSS + CoCYP716A392-CoTXSS + CoCYP716A393 (A285G)	0.0034
	CoTXSS + CoCYP716A392-CoTXSS + CoCYP716A393 (A285V)	0.6476
	CoTXSS + CoCYP716A392-CoTXSS + CoCYP716A393 (A357L)	0.0034
	CoTXSS + CoCYP716A392-CoTXSS + CoCYP716A393 (H424R)	0.0034
	CoTXSS + CoCYP716A392 (A285G)-CoTXSS + CoCYP716A392 (A285V)	0.0034
	CoTXSS + CoCYP716A392 (A285G)-CoTXSS + CoCYP716A392 (A357L)	0.0034
	CoTXSS + CoCYP716A392 (A285G)-CoTXSS + CoCYP716A392 (H424R)	0.0034
	CoTXSS + CoCYP716A392 (A285G)-CoTXSS + CoCYP716A393	0.0034
	CoTXSS + CoCYP716A392 (A285G)-CoTXSS + CoCYP716A393 (A285G)	0.0916
	CoTXSS + CoCYP716A392 (A285G)-CoTXSS + CoCYP716A393 (A285V)	0.0034
	CoTXSS + CoCYP716A392 (A285G)-CoTXSS + CoCYP716A393 (A357L)	0.0034
	CoTXSS + CoCYP716A392 (A285G)-CoTXSS + CoCYP716A393 (H424R)	0.0034
	CoTXSS + CoCYP716A392 (A285V)-CoTXSS + CoCYP716A392 (A357L)	0.471
	CoTXSS + CoCYP716A392 (A285V)-CoTXSS + CoCYP716A392 (H424R)	0.6476
	CoTXSS + CoCYP716A392 (A285V)-CoTXSS + CoCYP716A393	0.7255
	CoTXSS + CoCYP716A392 (A285V)-CoTXSS + CoCYP716A393 (A285G)	0.0034
	CoTXSS + CoCYP716A392 (A285V)-CoTXSS + CoCYP716A393 (A285V)	0.3869
	CoTXSS + CoCYP716A392 (A285V)-CoTXSS + CoCYP716A393 (A357L)	0.0034
	CoTXSS + CoCYP716A392 (A285V)-CoTXSS + CoCYP716A393 (H424R)	0.0034
	CoTXSS + CoCYP716A392 (A357L)-CoTXSS + CoCYP716A392 (H424R)	0.1815
	CoTXSS + CoCYP716A392 (A357L)-CoTXSS + CoCYP716A393	0.3073
	CoTXSS + CoCYP716A392 (A357L)-CoTXSS + CoCYP716A393 (A285G)	0.0034
	CoTXSS + CoCYP716A392 (A357L)-CoTXSS + CoCYP716A393 (A285V)	0.241
	CoTXSS + CoCYP716A392 (A357L)-CoTXSS + CoCYP716A393 (A357L)	0.0034
	CoTXSS + CoCYP716A392 (A357L)-CoTXSS + CoCYP716A393 (H424R)	0.0034
	CoTXSS + CoCYP716A392 (H424R)-CoTXSS + CoCYP716A393	1
	CoTXSS + CoCYP716A392 (H424R)-CoTXSS + CoCYP716A393 (A285G)	0.0034
	CoTXSS + CoCYP716A392 (H424R)-CoTXSS + CoCYP716A393 (A285V)	0.8333
	CoTXSS + CoCYP716A392 (H424R)-CoTXSS + CoCYP716A393 (A357L)	0.0034
	CoTXSS + CoCYP716A392 (H424R)-CoTXSS + CoCYP716A393 (H424R)	0.0034
	CoTXSS + CoCYP716A393-CoTXSS + CoCYP716A393 (A285G)	0.0034
	CoTXSS + CoCYP716A393-CoTXSS + CoCYP716A393 (A285V)	0.471
	CoTXSS + CoCYP716A393-CoTXSS + CoCYP716A393 (A357L)	0.0034
	CoTXSS + CoCYP716A393-CoTXSS + CoCYP716A393 (H424R)	0.0034
	CoTXSS + CoCYP716A393 (A285G)-CoTXSS + CoCYP716A393 (A285V)	0.0034
	CoTXSS + CoCYP716A393 (A285G)-CoTXSS + CoCYP716A393 (A357L)	0.0034
	CoTXSS + CoCYP716A393 (A285G)-CoTXSS + CoCYP716A393 (H424R)	0.0034
	CoTXSS + CoCYP716A393 (A285V)-CoTXSS + CoCYP716A393 (A357L)	0.0034
	CoTXSS + CoCYP716A393 (A285V)-CoTXSS + CoCYP716A393 (H424R)	0.0034
	CoTXSS + CoCYP716A393 (A357L)-CoTXSS + CoCYP716A393 (H424R)	0.7255
