# Supplementary material for: Biosynthesis and bioactivity of anti-inflammatory triterpenoids in Calendula officinalis
Source: Nat Commun. 2025 Jul 28;16:6941. doi: 10.1038/s41467-025-62269-w (PMC12304140; doi:10.1038/s41467-025-62269-w)
Supplement: Supplementary file 12 — Supplementary Data 10 [file 41467_2025_62269_MOESM12_ESM.xlsx]

## Sheet: Sheet1
Supplementary Data 10. Statistical tests used in Figure 7B. *=P<0.05, ** P<0.01,*** P<0.0001
Experiment	Sample	Z-value	p.adjusted (5 dp)
Psitaraxasterol Concentration (Kruskal Wallis (N=6) with Posthoc Dunns Test (Benjamini Hochberg Correction)	CoTXSS – CoTXSS +ACT1	2.20454	0.03298
			(*)
	CoTXSS – CoTXSS +ACT2	2.20454	0.04123
			(*)
	CoTXSS – CoTXSS +ACT3	4.40908	6e-05
			(***)
	CoTXSS + ACT1 – CoTXSS +ACT2	0	1
	CoTXSS + ACT1 – CoTXSS +ACT3	2.20454	0.05497
	CoTXSS + ACT2 – CoTXSS +ACT3	2.20454	0.08246
	CoTXSS – CoTXSS +ACT1	2.16372	0.06097
	CoTXSS – CoTXSS +ACT2	1.38804	0.19815
	CoTXSS – CoTXSS +ACT3	-0.775672	0.43794
	CoTXSS + ACT1 – CoTXSS +ACT2	4.12331	0.00022
			(***)
	CoTXSS + ACT1 – CoTXSS +ACT3	1.95959	0.07051
	CoTXSS + ACT2 – CoTXSS +ACT3	2.73526	0.0187
			(*)
Psitaraxasterol palmitate concentration (Kruskal Wallis (N=6) with Posthoc Dunns Test (Benjamini Hochberg Correction)	CoTXSS – CoTXSS +ACT1	1.8924	0.07013
	CoTXSS – CoTXSS +ACT2	-0.658225	0.05104
	CoTXSS – CoTXSS +ACT3	-2.55062	0.03226
			(*)
	CoTXSS + ACT1 – CoTXSS +ACT2	-2.55062	0.02156
			(*)
	CoTXSS + ACT1 – CoTXSS +ACT3	-4.44302	5e-05
			(***)
	CoTXSS + ACT2 – CoTXSS +ACT3	-1.8924	0.08766
Psitaraxasterol concentration (Kruskal Wallis (N=6) with Posthoc Dunns Test (Benjamini Hochberg Correction)	CoTXSS+CYP716A382- CoTXSS+CYP716A382+ACT1	-2.28619	0.04449
			(*)
	CoTXSS+CYP716A382- CoTXSS+CYP716A382+ACT2	-0.163299	0.87028
	CoTXSS+CYP716A382- CoTXSS+CYP716A382+ACT3	2.12289	0.05064
	CoTXSS+CYP716A382+ACT1- CoTXSS+CYP716A382+ACT2	2.12289	0.04052
			(*)
	CoTXSS+CYP716A382+ACT1- CoTXSS+CYP716A382+ACT3	4.40908	0.00062
			(***)
	CoTXSS+CYP716A382+ACT2- CoTXSS+CYP716A382+ACT3	2.28619	0.06673
Taraxasterol Concentration (Kruskal Wallis (N=6) with Posthoc Dunns Test (Benjamini Hochberg Correction)	CoTXSS+CYP716A382- CoTXSS+CYP716A382+ACT1	-2.49031	0.03829
			(*)
	CoTXSS+CYP716A382- CoTXSS+CYP716A382+ACT2	-0.449073	0.65338
	CoTXSS+CYP716A382- CoTXSS+CYP716A382+ACT3	1.79629	0.08694
	CoTXSS+CYP716A382+ACT1- CoTXSS+CYP716A382+ACT2	2.04124	0.06184
	CoTXSS+CYP716A382+ACT1- CoTXSS+CYP716A382+ACT3	4.28661	0.00011
			(***)
	CoTXSS+CYP716A382+ACT2- CoTXSS+CYP716A382+ACT3	2.24537	0.04949
			(*)
Faradiol Concentration (Kruskal Wallis (N=6) with Posthoc Dunns Test (Benjamini Hochberg Correction)	CoTXSS+CYP716A382- CoTXSS+CYP716A382+ACT1	0.408248	0.68309
	CoTXSS+CYP716A382- CoTXSS+CYP716A382+ACT2	1.42887	0.22956
	CoTXSS+CYP716A382- CoTXSS+CYP716A382+ACT3	3.55176	0.0023
			(**)
	CoTXSS+CYP716A382+ACT1- CoTXSS+CYP716A382+ACT2	1.02062	0.36892
	CoTXSS+CYP716A382+ACT1- CoTXSS+CYP716A382+ACT3	3.14351	0.00501
			(**)
	CoTXSS+CYP716A382+ACT2- CoTXSS+CYP716A382+ACT3	2.12289	0.06753
Psitaraxasterol Palmitate concentration (Kruskal Wallis (N=6) with Posthoc Dunns Test (Benjamini Hochberg Correction)	CoTXSS+CYP716A382- CoTXSS+CYP716A382+ACT1	-1.23993	0.258
	CoTXSS+CYP716A382- CoTXSS+CYP716A382+ACT2	-3.01717	0.00765
			(**)
	CoTXSS+CYP716A382- CoTXSS+CYP716A382+ACT3	-4.17444	0.00018
			(***)
	CoTXSS+CYP716A382+ACT1- CoTXSS+CYP716A382+ACT2	-1.77724	0.11329
	CoTXSS+CYP716A382+ACT1- CoTXSS+CYP716A382+ACT3	-2.93451	0.00668
			(**)
	CoTXSS+CYP716A382+ACT2- CoTXSS+CYP716A382+ACT3	-1.15727	0.24716
Experiment	Sample	T-value	P-value
Faradiol Palmitate concentration (One way ANOVA (N=6) with Posthoc Dunnetts test (CoTXSS+CYP716A382 as reference)	CoTXSS+CYP716A382- CoTXSS+CYP716A382+ACT1	2.792	0.0295
			(*)
	CoTXSS+CYP716A382- CoTXSS+CYP716A382+ACT2	3.566	0.0052
			(**)
	CoTXSS+CYP716A382- CoTXSS+CYP716A382+ACT3	-1.642	0.265
