# Supplementary material for: Biosynthesis and bioactivity of anti-inflammatory triterpenoids in Calendula officinalis
Source: Nat Commun. 2025 Jul 28;16:6941. doi: 10.1038/s41467-025-62269-w (PMC12304140; doi:10.1038/s41467-025-62269-w)
Supplement: Supplementary file 13 — Supplementary Data 11 [file 41467_2025_62269_MOESM13_ESM.xlsx]

## Sheet: Sheet1
Supplementary Data 11. Plasmids used in this manuscript.
Level 0 Phytobricks
Addgene#	Code	Part Type	Description	Cloning overhang		Source of plasmid
				(top strand)
				5'	3'
N/A	pL0-AstHMGR	CDS	AstHMGR (Avena strigosa truncated 3-hydroxy-3-methylglutaryl-coenzyme A reductase)	AATG	GCTT	A gift from A. Osbourn. Reed et al. (2017) doi: 10.1016/j.ymben.2017.06.012
#50268	pICH51277	PROM+5UTR	35Sshort_TMV (Cauliflower Mosaic Virus 35S promoter + Tobacco Mosaic Virus omega)	GGAG	AATG	Engler et al (2014) doi: 10.1021/sb4001504
#50330	pICH44022	CDS	P19 (Tomato Busy Stunt Virus)	AATG	GCTT	Engler et al (2014) doi: 10.1021/sb4001504
#162312	pEPQD0CM0030	STOP	stop codon	TTCG	GCTT	Dudley et al (2021) doi: 10.1093/synbio/ysab029
#50337	pICH41414	3UTR+	Cauliflower Mosaic Virus 35S 3' untranslated region and terminator	GCTT	CGCT	Engler et al (2014) doi: 10.1021/sb4001504
		TERM
#227509	pUAP41414	3UTR+	Cauliflower Mosaic Virus 35S 3' untranslated region and terminator	GCTT	CGCT	This study
		TERM
#227510	pEPMS0CM0024	CDS	CoTXSS (Calendula officinalis taraxasterol synthase)	AATG	TTCG	This study
#227511	pEPDG1CB0027	CDS	CaTXSS (Calendula arvensis taraxasterol synthase)	AATG	GCTT	This study
#227512	pEPMS0CM0033	CDS	CcTXSS (Cynara cardunculus taraxasterol synthase)	AATG	TTCG	This study
#227513	pEPMS0CM0036	CDS	HaTXSS (Helianthus annuus taraxasterol synthase)	AATG	TTCG	This study
#227514	pEPMS0CM0034	CDS	CeTXSS (Cichorium endivia taraxasterol synthase)	AATG	TTCG	This study
#227515	pEPHS0CM0054	CDS	TdTXSS (Tragopogon dubius taraxasterol synthase)	AATG	TTCG	This study
#227516	pEPMS0CM0037	CDS	LsTXSS (Lactuca sativa taraxasterol synthase)	AATG	TTCG	This study
#227517	pEPMS0CM0031	CDS	TkTXSS (Taraxacum kok-saghyz taraxasterol synthase)	AATG	TTCG	This study
#227518	pEPMS0CM0032	CDS	TcTXSS (Taraxacum coreanum mixed triterpene synthase)	AATG	TTCG	This study
#227519	pEPMS0CM0026	CDS	CoMAS (Calendula officinalis mixed-amyrin synthase)	AATG	TTCG	This study
#227520	pEPMS0CM0038	CDS	CYP716A392 (Calendula officinalis cytochrome P450 1)	AATG	TTCG	This study
#227521	pEPMS0CM0039	CDS	CYP716A393 (Calendula officinalis cytochrome P450 2)	AATG	TTCG	This study
#227522	pEPMS0CM0040	CDS	CYP716A429 (Calendula officinalis cytochrome P450 3)	AATG	TTCG	This study
#227523	pEPMS0CM0041	CDS	CYP716A430 (Calendula officinalis cytochrome P450 4)	AATG	TTCG	This study
#227524	pEPMS0CM0042	CDS	CYP716A431 (Calendula officinalis cytochrome P450 5)	AATG	TTCG	This study
#227525	pEPDG1CB0028	CDS	CYP716A392a (Calendula arvensis cytochrome P450 1)	AATG	TTCG	This study
#227526	pEPDG1CB0024	CDS	CoACT1 (Calendula officinalis acyltransferase 1)	AATG	TTCG	This study
#227527	pEPDG1CB0025	CDS	CoACT2 (Calendula officinalis acyltransferase 2)	AATG	TTCG	This study
#227528	pEPDG1CB0026	CDS	CoACT3 (Calendula officinalis acyltransferase 3)	AATG	TTCG	This study
#227529	pEPCT0CM0207	CDS	CoACT4 (Calendula officinalis acyltransferase 4)	AATG	TTCG	This study
#227530	pEPCT0CM0208	CDS	CoACT5 (Calendula officinalis acyltransferase 5)	AATG	TTCG	This study
#227531	pEPCT0CM0209	CDS	CoACT6 (Calendula officinalis acyltransferase 6)	AATG	TTCG	This study
#227532	pEPCT0CM0210	CDS	CoACT7 (Calendula officinalis acyltransferase 7)	AATG	TTCG	This study
Level 1 Plasmids
Addgene#	Code	Acceptor (GGAG-CGCT)	Description	Promoter+5'UTR (GGAG-AATG)	CDS AATG-TTCG or AATG-GCTT*	STOP (TTCG-GCTT)	3'UTR + TERM (GCTT-CGCT)	Source of plasmid
#48000	pICH47732	pICH47732	MoClo Acceptor Plasmid L1 Position 1 forward	none	none	none	none	Weber et al (2011) doi: 10.1371/journal.pone.0016765
#48001	pICH47742	pICH47742	MoClo Acceptor Plasmid L1 Position 2 forward	none	none	none	none	Weber et al (2011) doi: 10.1371/journal.pone.0016765
#177038	pEPQD1CB0104	pICH47781	35Sshort_TMV_P19_35S	pICH51277	pICH44022	N/A	pICH41414	Dudley et al (2022) doi: 10.1038/s42003-022-03904-w.
#177039	pEPQD1CB0817	pICH47732	35Sshort_TMV_AstHMGR_35S	pICH51277	pL0-AstHMGR	N/A	pICH41414	Dudley et al (2022) doi: 10.1038/s42003-022-03904-w.
#227533	pEPMS1CB0001	pICH47732	35Sshort_TMV_CoTXSS_35S	pICH51277	pEPMS0CM0024	pEPQD0CM0030	pUAP41414	This study
#227534	pEPMS1CB0010	pICH47732	35Sshort_TMV_CcTXSS_35S	pICH51277	pEPMS0CM0033	pEPQD0CM0030	pUAP41414	This study
#227535	pEPMS1CB0013	pICH47732	35Sshort_TMV_HaTXSS_35S	pICH51277	pEPMS0CM0036	pEPQD0CM0030	pUAP41414	This study
#227536	pEPMS1CB0011	pICH47732	35Sshort_TMV_CeTXSS_35S	pICH51277	pEPMS0CM0034	pEPQD0CM0030	pUAP41414	This study
#227537	pEPHS1CB0028	pICH47732	35Sshort_TMV_TdTXSS_35S	pICH51277	pEPHS0CM0054	pEPQD0CM0030	pUAP41414	This study
#227538	pEPMS1CB0014	pICH47732	35Sshort_TMV_LsTXSS_35S	pICH51277	pEPMS0CM0037	pEPQD0CM0030	pUAP41414	This study
#227539	pEPMS1CB0008	pICH47732	35Sshort_TMV_TkTXSS _35S	pICH51277	pEPMS0CM0031	pEPQD0CM0030	pUAP41414	This study
#227540	pEPMS1CB0009	pICH47732	35Sshort_TMV_TcTXSS_35S	pICH51277	pEPMS0CM0032	pEPQD0CM0030	pUAP41414	This study
#227541	pEPMS1CB0003	pICH47732	35Sshort_TMV_CoMAS_35S	pICH51277	pEPMS0CM0026	pEPQD0CM0030	pUAP41414	This study
#227542	pEPDG1CB0004	pICH47732	35Sshort_TMV_CaTXSS_35S	pICH51277	pEPDG1CB0027	pEPQD0CM0030	pUAP41414	This study
#227543	pEPMS1CB0018	pICH47742	35Sshort_TMV_CYP716A392_35S	pICH51277	pEPMS0CM0038	pEPQD0CM0030	pUAP41414	This study
#227544	pEPMS1CB0019	pICH47742	35Sshort_TMV_CYP716A393_35S	pICH51277	pEPMS0CM0039	pEPQD0CM0030	pUAP41414	This study
#227545	pEPMS1CB0020	pICH47742	35Sshort_TMV_CYP716A429_35S	pICH51277	pEPMS0CM0040	pEPQD0CM0030	pUAP41414	This study
#227546	pEPMS1CB0021	pICH47742	35Sshort_TMV_CYP716A430_35S	pICH51277	pEPMS0CM0041	pEPQD0CM0030	pUAP41414	This study
#227547	pEPMS1CB0022	pICH47742	35Sshort_TMV_CYP716A431_35S	pICH51277	pEPMS0CM0042	pEPQD0CM0030	pUAP41414	This study
#227548	pEPDG1CB0005	pICH47742	35Sshort_TMV_CYP716A392a_35S	pICH51277	pEPDG1CB0028	pEPQD0CM0030	pUAP41414	This study
#227549	pEPDG1CB0001	pICH47732	35Sshort_TMV_CoACT1_35S	pICH51277	pEPDG1CB0024	pEPQD0CM0030	pUAP41414	This study
#227550	pEPDG1CB0002	pICH47732	35Sshort_TMV_CoACT2_35S	pICH51277	pEPDG1CB0025	pEPQD0CM0030	pUAP41414	This study
#227551	pEPDG1CB0003	pICH47732	35Sshort_TMV_CoACT3_35S	pICH51277	pEPDG1CB0026	pEPQD0CM0030	pUAP41414	This study
#227552	pEPCT1CB0066	pICH47751	35Sshort_TMV_CoACT4_35S	pICH51277	pEPCT0CM0207	pEPQD0CM0030	pUAP41414	This study
#227553	pEPCT1CB0067	pICH47751	35Sshort_TMV_CoACT5_35S	pICH51277	pEPCT0CM0208	pEPQD0CM0030	pUAP41414	This study
#227554	pEPCT1CB0068	pICH47751	35Sshort_TMV_CoACT6_35S	pICH51277	pEPCT0CM0209	pEPQD0CM0030	pUAP41414	This study
#227555	pEPCT1CB0069	pICH47751	35Sshort_TMV_CoACT7_35S	pICH51277	pEPCT0CM0210	pEPQD0CM0030	pUAP41414	This study
Mutated Level 1 Plasmids
Addgene#	Code	Acceptor (GGAG-CGCT)	Description	WT plasmid	Mutation	Source of plasmid
#227556	pEPHS1CB0029	pICH47732	35Sshort_TMV_CoMAS (I367M)_35S	pEPMS1CB0003	I367M	This study
#227557	pEPHS1CB0030	pICH47732	35Sshort_TMV_CoMAS (E371D)_35S	pEPMS1CB0003	E371D	This study
#227558	pEPHS1CB0031	pICH47732	35Sshort_TMV_CoMAS (I367M/E371D)_35S	pEPMS1CB0003	I367M / E371D	This study
#227559	pEPHS1CB0001	pICH47732	35Sshort_TMV_CoTXSS (G380T)_35S	pEPMS1CB0001	G380T	This study
#227560	pEPHS1CB0002	pICH47732	35Sshort_TMV_CoTXSS (D385E)_35S	pEPMS1CB0001	D385E	This study
#227561	pEPHS1CB0003	pICH47732	35Sshort_TMV_CoTXSS (H492Q)_35S	pEPMS1CB0001	H492Q	This study
#227562	pEPHS1CB0004	pICH47732	35Sshort_TMV_CoTXSS (P751A)_35S	pEPMS1CB0001	P751A	This study
#227563	pEPHS1CB0017	pICH47732	35Sshort_TMV_CoTXSS (D385E/H492Q)_35S	pEPMS1CB0001	D385E / H492Q	This study
#227564	pEPHS1CB0020	pICH47732	35Sshort_TMV_CoTXSS (G380T/D385E/H492Q/P751A)_35S	pEPMS1CB0001	G380T / D385E / H492Q / P751A	This study
#227565	pEPHS1CB0021	pICH47732	35Sshort_TMV_TkTXSS (T374G)_35S	pEPMS1CB0008	T374G	This study
#227566	pEPHS1CB0010	pICH47732	35Sshort_TMV_TkTXSS (E379D)_35S	pEPMS1CB0008	E379D	This study
#227567	pEPHS1CB0011	pICH47732	35Sshort_TMV_TkTXSS (Q486H)_35S	pEPMS1CB0008	Q486H	This study
#227568	pEPHS1CB0012	pICH47732	35Sshort_TMV_TkTXSS (A745P)_35S	pEPMS1CB0008	A745P	This study
#227569	pEPHS1CB0022	pICH47732	35Sshort_TMV_TkTXSS (E379D/Q486H)_35S	pEPMS1CB0008	E379D / Q486H	This study
#227570	pEPHS1CB0027	pICH47732	35Sshort_TMV_TkTXSS (T374G/E379D/Q486H/A745P)_35S	pEPMS1CB0008	T374G / E379D / Q486H / A745P	This study
#227571	pEPDG1CB0007	pICH47742	35Sshort_TMV_CYP716A392 (A285G)_35S	pEPMS1CB0018	A285G	This study
#227572	pEPDG1CB0009	pICH47742	35Sshort_TMV_CYP716A392 (A357L)_35S	pEPMS1CB0018	A357L	This study
#227573	pEPDG1CB0010	pICH47742	35Sshort_TMV_CYP716A392 (H424R)_35S	pEPMS1CB0018	H424R	This study
#227574	pEPDG1CB0018	pICH47742	35Sshort_TMV_CYP716A392 (A285V)_35S	pEPMS1CB0018	A285V	This study
#227575	pEPDG1CB0012	pICH47742	35Sshort_TMV_CYP716A393 (A285G)_35S	pEPMS1CB0019	A285G	This study
#227576	pEPDG1CB0014	pICH47742	35Sshort_TMV_CYP716A393 (A357L)_35S	pEPMS1CB0019	A357L	This study
#227577	pEPDG1CB0015	pICH47742	35Sshort_TMV_CYP716A393 (H424R)_35S	pEPMS1CB0019	H424R	This study
#227578	pEPDG1CB0021	pICH47742	35Sshort_TMV_ CYP716A393 (A285V)_35S	pEPMS1CB0019	A285V	This study
