# Supplementary material for: Biosynthesis and bioactivity of anti-inflammatory triterpenoids in Calendula officinalis
Source: Nat Commun. 2025 Jul 28;16:6941. doi: 10.1038/s41467-025-62269-w (PMC12304140; doi:10.1038/s41467-025-62269-w)
Supplement: Supplementary file 14 — Supplementary Data 12 [file 41467_2025_62269_MOESM14_ESM.xlsx]

## Sheet: Sheet1
Supplementary Data 12. Primers used in this study
Primers for mutagenesis of TXSSs
Gene	Mutation		Forward Primer (5' - 3')		Reverse Primer (5' - 3')
CoTXSS	G380T		TACATAACCATGGGTTGTGTTGACAAGGCTTTAC		ACCCATGGTTATGTAACGTCCTTCTTCGGATCC
CoTXSS	D385E		GTGTTGAAAAGGCTTTACAAATGATGTGTTTTTATGCCG		AGCCTTTTCAACACAACCCATGCCTATGTAACGTC
CoTXSS	H492Q		CAAGACCAAGGATGGGTTGTATCAGATTGCACTGCAG		CCATCCTTGGTCTTGATCAGAGAAAGTCCATGCCC
CoTXSS	P751A		TTACATTATGCAGAATATAGGAACACTTTTCCGTTATGGGC		CCTATATTCTGCATAATGTAACATGCAGTTTTTCATGTACACTC
CoTXSS	G380T		TACATAACCATGGGTTGTGTTGAAAAGGCTTTAC		ACCCATGGTTATGTAACGTCCTTCTTCGGATCC
CoTXSS	D385E		GTGTTGAAAAGGCTTTACAAATGATGTGTTTTTATGCCG		AGCCTTTTCAACACAACCCATGGTTATGTAACGTC
TkTXSS	T374G		ATACATAGGATTGGGGTGTGTCGAGAAATCCTTACAAATG		ACCCCAATCCTATGTATCTACCTTCTTCGGCGTTATATTG
TkTXSS	E379D		TGTGTCGATAAATCCTTACAAATGATGTGCTTCTCAGC		AGGATTTATCGACACACCCCAATGTTATGTATCTACCTTC
TkTXSS	Q486H		AGGACCATGGCTGGGTTGTTAGTGATTGCACTG		CAGCCATGGTCCTGGTCGCTAAATGTCCAAGC
TkTXSS	A745P		CACTACCCCGAATATCGAAACACCTTCCCTTTATGG		ATATTCGGGGTAGTGCAGCATGCAATTCTTCATATAAACC
TkTXSS	T374G		ATACATAGGATTGGGGTGTGTCGATAAATCCTTACAAATG		ACCCCAATCCTATGTATCTACCTTCTTCGGCGTTATATTG
TkTXSS	E379D		TGTGTCGATAAATCCTTACAAATGATGTGCTTCTCAGC		AGGATTTATCGACACACCCCAATCCTATGTATCTACCTTC
CoMAS	I367M		GACTATGGGATGTGTTGAAAAGAGCTTGCAAATGATGTGTTGG		TCTTTTCAACACATCCCATAGTCATATATCTGCTTTGTTGAGCAC
CoMAS	E371D		GACTATTGGATGTGTTGATAAGAGCTTGCAAATGATGTGTTGG		TCTTATCAACACATCCAATAGTCATATATCTGCTTTGTTGAGCAC
CoMAS	I367M E371D		GACTATGGGATGTGTTGATAAGAGCTTGCAAATGATGTGTTGG		TCTTATCAACACATCCCATAGTCATATATCTGCTTTGTTGAGCAC
Primers for mutagenesis of CYPs
Gene	Mutation		Forward Primer (5' - 3')		Reverse Primer (5' - 3')
CoCYP1	A285G		AGATTCTTGGTTTGTTGATCGGTGGGCATGAC		AACAAACCAAGAATCTTGCCCGAAATGTCGTG
CoCYP1	A356L		ACCGCTTCAAGGTGCTTTTAGAGAAGCCC		CTTGAAGCGGTGGGACTAATCTAAGAACTTCAC
CoCYP1	H423R		CCCGAGAATGTGTCCCGGAAAAGAGTACG		CACATTCTCGGGCCTCCTCCAAATGGCAC
CoCYP1	A284V		AGATTCTTGTGTTGTTGATCGGTGGGCATGAC		CAACAACACAAGAATCTTGCCCGAAATGTCGTG
CoCYP2	A285G		AGATTCTTGTGTTGTTGATCGGTGGGCATGAC		CAACAACACAAGAATCTTGCCCGAAATGTCGTG
CoCYP2	A356L		ACCGCTTCAAGGTGCTTTTCGAGAAGCC		CTTGAAGCGGTGGGACTAATCTAAGAACTTCAC
CoCYP2	H423R		CCCGAGAATGTGTCCAGGAAAAGAGTATGCC		CACATTCTCGGGCCTCCTCCAAATGGCAC
CoCYP2	A284V		AGATACTTGTGTTGCTGATTGGTGGGCATGAC		AGCAACACAAGTATCTTGCCAGAAATGTCGTGTTC
Primers for qRT-PCR
Gene		Forward Primer (5' - 3')		Reverse Primer (5' - 3')		Amplicon length (bp)
SAND.2		TCTTTCAGTTGGAACCCTGCA		CTGCAATATAGCACCAGCAGC		93
TXSS		GGTGACTTGCTCATGCGAAC		TTACCGCCATTGTCACAGCT		121
CoCYP1		TGGCCCATAATCGGGGAAAG		CACACATCACTGCAGCATCC		145
CoCYP2		TTAGCGACGAAGATGGCGAG		CACCAATCAGCAACGCAAGT		72
CoACT1		CGTTTCAAGAGTACGAGGCG		TTTTGCGGCCGAGTAAAACT		105
CoACT2		GTAAAGCCTTCACCCGTTGG		GTGCCCCACATTCATTCGTT		84
